# Supplementary material for: Microarray analysis points to LMNB1 and JUN as potential target genes for predicting metastasis promotion by etoposide in colorectal cancer
Source: Sci Rep. 2024 Oct 10;14:23661. doi: 10.1038/s41598-024-72674-8 (PMC11467296; doi:10.1038/s41598-024-72674-8)
Supplement: Supplementary file 1 — Supplementary Information 1. [file 41598_2024_72674_MOESM1_ESM.xls]

## Sheet: Sheet1
Hugo_Symbol	Entrez_Gene_Id	Center	NCBI_Build	Chromosome	Start_position	End_position	Strand	Variant_Classification	Variant_Type	Reference_Allele	Tumor_Seq_Allele1	Tumor_Seq_Allele2	dbSNP_RS	dbSNP_Val_Status	Tumor_Sample_Barcode	Matched_Norm_Sample_Barcode	Match_Norm_Seq_Allele1	Match_Norm_Seq_Allele2	Tumor_Validation_Allele1	Tumor_Validation_Allele2	Match_Norm_Validation_Allele1	Match_Norm_Validation_Allele2	Verification_Status	Validation_Status	Mutation_Status	Sequencing_Phase	Genome_Change	Annotation_Transcript	Transcript_Strand	cDNA_Change	Codon_Change	Protein_Change	Other_Transcripts	Refseq_mRNA_Id	Refseq_prot_Id	SwissProt_acc_Id	SwissProt_entry_Id	Description	UniProt_AApos	UniProt_Region	UniProt_Site	Oncomap_Assays_Names	Assay.Direction
KRAS	3845	broad.mit.edu	36	12	25289551	25289551	+	Missense_Mutation	SNP	C	A	A			SW480_LARGE_INTESTINE											Phase_I	g.chr12:25289551C>A	uc001rgp.1	-	c.35G>T	c.(34-36)GGT>GTT	p.G12V	KRAS_uc001rgq.1_Missense_Mutation_p.G12V|KRAS_uc001rgr.2_Non-coding_Transcript	NM_033360	NP_203524	P01116	RASK_HUMAN	c-K-ras2 protein isoform a precursor	12	GTP.		OM_00188A	F
KRAS	3845	broad.mit.edu	36	12	25289548	25289548	+	Missense_Mutation	SNP	C	T	T			DLD1_LARGE_INTESTINE											Phase_I	g.chr12:25289548C>T	uc001rgp.1	-	c.38G>A	c.(37-39)GGC>GAC	p.G13D	KRAS_uc001rgq.1_Missense_Mutation_p.G13D|KRAS_uc001rgr.2_Non-coding_Transcript	NM_033360	NP_203524	P01116	RASK_HUMAN	c-K-ras2 protein isoform a precursor	13	GTP.		OM_00196A	F
KRAS	3845	broad.mit.edu	36	12	25289548	25289548	+	Missense_Mutation	SNP	C	T	T			HCT116_LARGE_INTESTINE											Phase_I	g.chr12:25289548C>T	uc001rgp.1	-	c.38G>A	c.(37-39)GGC>GAC	p.G13D	KRAS_uc001rgq.1_Missense_Mutation_p.G13D|KRAS_uc001rgr.2_Non-coding_Transcript	NM_033360	NP_203524	P01116	RASK_HUMAN	c-K-ras2 protein isoform a precursor	13	GTP.		OM_00196A	F
KRAS	3845	broad.mit.edu	36	12	25289548	25289548	+	Missense_Mutation	SNP	C	T	T			LOVO_LARGE_INTESTINE											Phase_I	g.chr12:25289548C>T	uc001rgp.1	-	c.38G>A	c.(37-39)GGC>GAC	p.G13D	KRAS_uc001rgq.1_Missense_Mutation_p.G13D|KRAS_uc001rgr.2_Non-coding_Transcript	NM_033360	NP_203524	P01116	RASK_HUMAN	c-K-ras2 protein isoform a precursor	13	GTP.		OM_00196A	F
