# Supplementary material for: Microarray analysis points to LMNB1 and JUN as potential target genes for predicting metastasis promotion by etoposide in colorectal cancer
Source: Sci Rep. 2024 Oct 10;14:23661. doi: 10.1038/s41598-024-72674-8 (PMC11467296; doi:10.1038/s41598-024-72674-8)
Supplement: Supplementary file 2 — Supplementary Information 2. [file 41598_2024_72674_MOESM2_ESM.xls]

## Sheet: Sheet1
gene	HCT116_Control	LoVo_Control	SW480_Control	DLD1_Control	HCT116_Treated	LoVo_Treated	SW480_Treated	DLD1_Treated
IPO8	30.8904	31.0731	31.0891	30.7386	29.9555	30.1845	30.2649	29.7584
ARHGAP35	28.5167	29.7027	29.546	29.0763	27.6432	27.4641	28.0322	27.4321
ARID1B	13.5919	14.0621	13.2471	13.3178	12.4888	11.7618	12.0827	11.894
PRKAB2	16.8691	17.4011	16.9869	16.9729	18.6532	18.9135	18.5551	17.9413
HNRNPU-AS1	14.0531	14.3917	14.0973	13.3043	12.0452	12.6563	11.6741	11.706
PSRC1	7.77499	7.78292	8.36682	7.75236	6.76233	7.04208	6.58954	6.94179
NCOA4	18.5292	18.8046	18.6181	18.7453	19.2897	19.545	19.5221	19.5535
PRMT3	23.6758	24.93	24.1185	24.6053	22.7325	21.5149	22.3918	20.948
STAG1	25.2575	26.1918	24.7504	23.7439	21.6817	20.2442	20.2645	17.4275
NUP88	39.6497	40.5066	39.6404	40.2534	38.2365	38.6421	37.5146	38.4806
HNRNPH3	29.5535	29.6262	29.5309	29.6444	28.5205	29.0052	28.1844	28.563
SLU7	18.2579	17.8436	17.6613	17.9185	18.5751	18.7571	18.903	19.1616
NOL10	14.1539	14.1704	14.1514	13.7328	13.4225	13.1454	13.3151	12.7753
ANAPC13	19.6848	19.5754	19.8464	20.2032	20.6642	20.7578	21.0545	21.0712
ZNF609	32.8403	33.4149	32.834	33.914	31.7236	31.5353	32.0739	31.431
ZBTB43	22.5147	22.8597	22.2272	21.7572	23.5585	24.8186	23.7536	23.558
IL13	8.1	8.111	8.1008	8.04051	7.51844	7.60532	7.62107	7.76293
ZNF148	61.1263	63.3229	62.5227	60.8713	59.2557	58.2336	59.7449	59.2982
NRF1	20.1406	19.1431	19.2221	18.5232	18.1169	17.4112	17.175	17.6483
ATP6V1D	27.8158	28.2962	28.3655	26.7213	29.1881	31.0752	30.61	29.2735
SND1-IT1	5.33823	5.43282	5.87277	5.83819	4.99097	4.87558	4.99499	5.06781
BAZ1B	24.7003	24.758	25.7859	25.4966	23.7914	24.2868	24.0958	23.602
ZBTB17	9.76366	9.9597	9.83061	9.84363	10.5227	10.3806	10.0469	10.3639
FAM120A	35.5821	35.6111	34.989	35.0401	34.7355	34.2906	34.7292	34.1648
TMEM217	8.11504	7.60784	8.30458	7.72519	8.69658	9.0266	9.66514	9.8036
SRSF1	59.8059	58.3097	61.0866	59.5731	56.5797	56.7067	55.0649	55.3728
FCAR	21.321	20.8071	21.225	21.2928	20.3662	19.8294	20.3515	20.5303
PHIP	41.624	41.3727	40.0186	41.7593	39.2274	39.9529	38.5051	38.8936
TRDMT1	31.8443	31.8892	32.472	31.2207	30.5582	29.4014	30.1587	29.0675
CDC20	19.2986	18.4099	20.2918	18.7207	16.9719	17.9414	16.6019	17.0512
HNRNPR	30.3885	28.8455	30.694	29.8189	28.4771	27.7363	27.5595	27.7188
GABPB1	21.9884	21.4929	22.6801	22.243	20.6163	21.0716	20.6033	21.0353
CENPE	9.00447	8.70748	8.70663	8.84704	7.77846	8.22972	7.44282	8.36392
CHCHD3	12.7867	12.3364	12.9454	13.0675	12.2972	11.8803	12.1467	12.0325
ANAPC1	9.3196	9.01963	9.33036	9.44579	8.86026	8.45169	8.70763	8.95593
C19orf66	12.6249	12.9471	12.5408	12.7305	13.266	13.3641	13.2845	13.3448
PHF17	58.1476	56.5653	55.3548	57.6808	52.7821	53.2433	50.7021	53.7888
POC1A	6.6569	6.62135	6.88605	6.80839	6.3894	6.34502	6.28094	6.4265
CIT	11.3215	11.5558	11.7017	11.1729	10.5839	10.7628	9.9302	10.8156
EIF3C	46.2311	46.3336	46.0444	46.4416	45.6674	46.2185	45.7282	45.4698
RAET1G	20.3793	17.769	21.6066	19.0756	22.8455	22.8436	23.9361	22.4756
PFKFB2	27.7916	28.1292	29.0904	28.4484	29.8354	29.4393	29.9191	30.9135
KIAA0368	13.7864	12.8603	13.4007	12.7835	12.4941	11.5811	12.0353	12.2739
SCP2	27.5632	27.5441	27.1803	26.8142	28.4534	28.0464	27.9387	27.6251
LMNB1	41.8511	40.7328	43.2156	41.1413	37.9046	38.9803	34.7599	38.2274
EIF2A	15.0598	15.0773	14.9687	14.8123	14.65	14.4032	14.3664	14.1071
MRPL3	23.8114	23.6652	24.1373	23.6597	23.3588	23.0723	23.2345	22.9709
HEATR1	18.8361	18.8829	19.1844	19.4139	17.7625	18.234	18.5736	18.9152
FAF1	20.1448	19.7652	20.5404	20.9266	19.7337	18.2158	18.8751	18.6842
CNOT2	28.0462	28.7356	28.2866	28.1779	27.3452	26.7623	27.7489	27.3447
STAG2	38.1184	37.795	37.1864	38.1822	37.0241	35.9546	35.5666	36.0707
SLC39A13	12.4384	12.0949	12.3101	12.6023	12.8904	12.9923	13.01	12.7787
LSM14A	60.0244	60.313	60.4704	58.5945	58.7222	57.4764	58.7211	56.6542
JRKL	19.1055	19.6886	18.6724	18.2763	17.1653	18.3119	18.2168	17.4174
POU2F1	9.46497	9.6056	9.67738	9.03253	8.89557	8.72087	8.5152	8.23431
RPS6KA3	15.887	16.6474	16.139	16.2492	15.1726	15.7487	14.5974	15.3886
MAP4	40.7844	41.3293	40.5854	42.1213	40.1474	38.0212	38.6033	37.9179
SFPQ	21.4009	21.8741	22.4446	21.8475	20.7984	21.4293	20.7192	20.8386
PUS7	17.1058	17.2523	17.162	17.5605	16.5415	16.941	16.5782	16.2513
PPAPDC1B	34.754	34.3713	34.5303	33.0014	36.7085	36.6321	35.6479	34.9477
C3orf26	10.0145	9.60807	9.84741	9.95256	9.61865	8.73069	9.08362	8.73291
IFI27L1	8.54967	8.57437	8.45919	8.61966	8.85518	9.27017	9.04309	9.08178
CDK5RAP2	31.0644	30.1683	31.5352	31.2427	29.7762	27.2719	28.0234	29.0562
TEAD1	19.0422	19.9348	19.3343	20.2147	18.5107	18.7258	18.5782	18.5192
THADA	13.5553	13.4995	12.9942	13.3974	13.0334	12.5243	12.2944	11.8767
KNG1	12.7624	12.9007	12.7118	13.1618	12.2042	12.2529	12.263	12.7012
PSMB4	33.7371	34.4952	33.5338	34.3176	34.7497	35.3501	34.4427	35.2016
S100A3	6.16308	5.66972	5.68555	6.61911	6.7306	6.91544	7.03639	7.73201
WDR47	14.0518	13.2119	13.7615	13.8625	14.8546	14.0954	14.6356	14.9829
NR2C1	28.6342	27.9095	28.0999	28.1881	28.8491	28.5953	29.3069	29.4394
RTN4IP1	17.4182	18.1498	18.7674	17.8612	16.7484	16.3258	17.4477	16.8114
SNX29	13.1865	12.817	13.4764	13.3379	12.7862	12.1625	12.7181	12.4636
HS3ST5	6.30829	6.26845	6.4441	6.40357	6.82568	6.73371	6.67127	7.08488
AKIRIN1	56.2458	55.9888	56.5006	58.0386	58.2824	60.2153	60.6863	58.8988
RABEPK	8.72477	8.13491	8.32011	8.40539	8.0787	7.54787	7.82346	7.69885
SIPA1L1	6.84847	8.50051	7.2711	7.91296	6.70835	7.20308	7.02099	6.03376
CTDSP1	11.5688	11.7132	11.8866	11.9999	11.1415	11.4311	11.1309	11.5778
ALS2CL	14.668	15.9019	15.5574	15.3836	16.3595	17.5557	17.5635	16.2362
NRBF2	42.4451	41.4338	42.5273	41.3328	42.8873	43.3959	44.8289	45.0951
NCAPD2	14.5761	13.9155	15.1476	14.1499	13.2155	13.4062	12.7724	13.8285
TAGAP	14.032	14.0352	14.1355	14.3111	13.487	13.3322	13.9023	13.6489
RBM6	20.5576	20.3532	20.0054	20.0771	19.934	18.7622	18.5614	19.3336
COMMD10	21.2161	19.7411	19.9353	19.8805	19.2199	17.2336	18.9833	17.933
TMEM241	15.7622	15.5167	15.695	15.0509	15.3897	14.7139	14.9045	14.7111
SIN3A	20.3848	19.7237	20.0286	18.6894	19.0862	17.864	17.8774	17.9816
CALHM3	3.94764	3.83121	4.1243	4.33636	4.45969	4.36998	4.83499	4.69312
SMARCC1	35.7542	34.6124	35.1147	35.9726	34.2579	31.7955	33.1164	33.0442
CDK13	11.3696	12.1578	12.2266	11.7498	10.9008	11.0525	11.5284	11.2858
ALDH9A1	25.4683	25.6621	25.6646	25.7358	25.8194	26.3461	26.1921	25.9369
CDC37L1	23.5343	23.7034	22.7538	23.0544	24.1337	23.9556	24.6034	24.8064
ATP5L	31.2925	31.5928	31.7424	31.1497	31.6586	32.4067	32.7677	32.4178
GFM2	23.0318	23.1902	23.6884	23.2563	23.6292	24.6831	25.0899	24.0018
BORA	24.7753	24.1605	25.4822	21.8401	21.5069	22.2018	21.2492	21.1726
KRT6A	24.8018	24.7569	25.0579	25.5874	25.7211	26.6711	26.9058	25.6126
CCNB1	11.475	11.2965	11.5997	11.4237	9.98196	11.0007	10.0286	11.0455
ATG4A	14.7025	14.6441	15.0407	14.9898	15.8788	15.5853	16.5973	15.353
RPLP1	54.068	54.2579	53.9339	54.1872	54.2184	54.3715	54.2338	54.441
DUOXA2	3.78887	3.67664	3.78538	3.90091	3.74353	3.55874	3.6541	3.67806
USP13	24.4843	24.3347	24.7445	25.3583	23.3099	22.9988	22.5216	24.3259
NUP153	17.791	17.5432	17.9719	18.0489	17.5574	17.0908	16.5448	16.985
BIRC2	49.6911	48.5148	49.4565	46.9988	50.2176	49.5774	51.2231	50.2276
ERI3	9.57341	9.73271	9.33181	9.73155	9.12479	9.20712	9.20689	8.79346
SS18L1	13.433	13.2185	13.2273	13.2641	14.046	13.647	13.5748	13.7755
FBXO22	41.0468	41.3676	41.484	42.6556	44.7625	42.2463	45.6878	44.2888
COQ2	17.5362	16.4551	16.7239	16.6694	16.8127	15.9626	15.7201	15.688
TP53INP2	10.1504	9.97837	9.91469	10.6033	10.7563	10.7272	10.6012	10.9415
MED31	14.9695	15.3052	15.3926	15.9435	15.7622	16.6711	16.456	16.2426
TFAP4	17.2728	17.0137	16.8236	17.3173	16.1654	16.3258	15.9037	16.8988
SELT	37.6042	36.5301	36.465	36.0396	37.4529	38.1637	37.3906	37.1403
USP34	16.9614	17.2711	15.7787	16.0928	15.8468	14.6477	14.9803	14.1546
ACBD6	19.4254	19.6508	19.1263	20.0674	19.0142	17.3759	18.2845	18.6576
IFT20	31.1952	32.9734	30.7659	31.9104	32.4365	34.592	33.728	33.0677
SELK	21.883	21.2386	21.7211	21.6612	22.8186	22.3813	22.0297	22.2439
PCBP2	61.9473	60.9526	59.8611	60.9327	59.7742	57.4497	58.2499	58.9065
UBE3A	26.3855	26.5307	27.0476	26.4036	25.6836	25.5726	26.3557	25.3873
WDR5	14.3481	14.2653	15.2023	14.5424	13.685	14.0081	13.9915	13.8208
PRPF6	5.30682	5.08501	5.07742	5.11422	4.87583	4.41524	4.78568	4.84809
CTU2	14.9657	15.3941	15.4332	15.5816	14.8034	14.9026	14.8323	14.2727
IL1A	4.84087	5.15968	4.75706	4.54971	5.13035	6.07218	5.68169	6.06044
MKLN1	23.1549	22.8805	21.5998	22.0183	21.6034	20.3434	21.5529	20.3508
METTL1	7.87689	7.81763	7.97761	7.75174	7.60961	7.49372	7.43535	7.49194
INO80	23.4687	24.4161	24.7089	22.6161	22.4068	21.3458	22.9934	21.3411
MTHFD1L	39.4927	37.8828	36.6996	37.15	37.1178	33.6075	33.841	33.1063
ZCCHC10	27.6852	27.9816	28.785	27.6139	29.4059	29.2595	28.4427	29.8168
HSPBP1	19.2552	20.2216	20.2563	19.73	19.0373	19.4894	18.7253	18.3326
NAT16	13.6949	13.3472	13.6979	13.5946	13.4425	13.1568	13.147	13.1769
ZCCHC14	13.5545	14.0786	14.3938	13.6492	12.9698	13.1148	13.5133	12.8144
DDA1	21.8658	21.6262	21.9684	21.972	22.1495	22.8606	22.8185	22.3242
GABARAPL2	43.7163	42.2673	42.7455	43.0119	44.4369	44.1371	45.4048	43.5465
SLC29A2	18.8569	18.4864	18.4354	18.5402	18.4613	17.7691	18.1421	17.8145
DKC1	23.0086	23.6047	23.1072	23.2441	22.0476	23.1766	21.5305	21.6329
SLC25A3	74.4043	73.5956	72.9239	72.0893	75.0018	73.5089	73.4418	72.6019
HIST2H2AC	6.40265	6.75594	7.42794	5.87623	5.73545	5.84932	5.3122	4.824
TP53I3	6.36318	8.08029	7.76868	7.733	8.60119	8.80653	10.1352	8.81209
RANBP17	14.8838	15.44	14.1536	14.4523	14.2267	13.793	13.1566	13.5045
NPTN	45.1359	44.848	45.7186	44.9809	44.05	43.8998	44.5704	43.7673
KIF4A	23.5082	22.4018	23.534	23.4452	21.761	21.8912	20.5271	22.4786
NAT10	24.7187	23.3625	24.2496	23.7707	23.3361	22.0433	23.0244	22.4283
DET1	11.7233	12.0639	12.0619	11.5039	11.2623	10.3371	11.4958	10.088
DUSP11	9.13804	8.89354	9.02751	8.76601	9.80365	9.27307	10.0627	9.46419
GIT2	41.3077	40.7685	41.4267	40.3693	41.3687	41.8162	43.1592	42.9289
XPO6	8.48224	8.40281	8.62871	8.54709	8.3001	8.1186	8.28382	8.16337
SLC7A5	15.2898	15.2235	14.729	15.8657	14.602	14.2872	13.9269	14.9087
SFT2D3	48.5546	48.0849	48.3278	48.3755	46.7233	45.7327	47.491	47.2804
PLK1	14.774	14.5699	15.7632	15.5074	13.9562	13.9314	13.7131	14.8527
IRGQ	26.5838	27.7667	27.9993	27.1615	27.5336	30.1512	29.8504	28.9561
ATG10	11.5018	11.693	10.8885	11.2068	10.6569	10.2017	10.9956	10.6452
LINC00518	3.35079	3.31716	3.19953	3.37993	3.68626	3.65902	3.4532	3.83933
ZCCHC2	22.5457	23.1563	23.1587	22.9299	21.8561	22.2072	21.3875	20.8956
NEU1	8.24658	7.84772	8.31049	7.76405	8.8423	8.41399	8.98563	8.62391
ADCY3	8.28755	8.15589	8.71539	8.6301	8.17137	7.91384	8.03046	8.05401
JUND	6.50965	6.5893	6.52293	6.6304	6.28079	6.38544	6.3013	6.29393
NUP35	35.0774	33.9588	34.4167	32.736	33.6499	31.0557	30.689	30.8301
TMEM18	22.8879	23.3863	23.4572	22.2455	22.6362	22.1168	21.825	21.8424
MOCS2	8.6605	8.61717	8.4027	8.41358	8.91723	9.02013	8.80453	9.24539
MTA1	17.9251	17.6016	18.1545	17.9399	17.6078	17.2183	17.5404	17.5143
NLN	19.6988	19.9072	19.394	20.0634	19.007	18.5291	18.7039	19.587
KIAA0913	9.39166	9.88656	9.86219	10.1422	10.1796	10.6559	10.6299	10.3847
BCAP29	69.899	68.1104	65.771	68.9283	70.4211	70.706	67.4425	71.4449
SPTY2D1	17.8238	17.8787	17.7219	16.9219	18.1833	18.5676	18.5437	18.2338
TBL1X	37.7323	38.6272	37.2618	42.0247	35.5764	33.7521	34.2873	36.3721
ATXN10	30.501	31.43	30.6631	32.1415	29.9465	29.5225	30.3181	29.5088
ATP6V1F	19.3187	19.5175	19.3085	19.4993	20.2584	20.5393	20.5069	19.4339
DOCK1	12.7613	12.5153	12.1273	11.8616	12.1103	11.4838	11.2649	11.1331
FBXL20	17.4896	18.0926	17.0353	17.9808	16.3646	16.3321	17.4327	16.2125
ZNF575	10.174	9.84389	10.2436	9.98404	9.82407	9.47172	9.73155	9.31044
PUS1	18.9034	19.1312	20.2766	18.4862	17.7894	18.5966	17.9563	17.3814
NAA25	36.4279	35.8915	35.976	36.3242	35.3515	34.0068	34.56	35.1622
HLA-DQA2	6.27067	6.08093	6.13894	6.46742	5.83479	5.86841	5.94093	6.0935
TMTC3	28.5312	29.7466	28.0898	28.9743	29.5375	30.4894	29.6336	30.1693
MR1	23.1196	25.6108	19.2048	21.2782	25.8457	26.5967	27.2389	25.2051
CCDC43	9.15487	9.12415	9.15793	9.38012	9.61335	9.44333	9.78052	9.55058
SND1	8.00318	8.16706	8.60148	8.26826	7.87254	7.24852	7.89343	6.99131
DUSP14	22.4246	23.1967	24.0186	23.1274	24.7849	25.5404	27.716	24.0272
ZIC4	11.6989	11.6762	11.6259	11.6131	11.1572	11.0887	11.5301	11.5295
ADK	17.2925	17.2208	16.7308	18.6921	16.7362	13.983	15.9276	15.3685
KCMF1	23.9692	23.1741	23.3503	24.3085	22.2541	21.4371	22.5883	23.2193
PRRC2C	49.8957	50.1921	50.6005	49.5709	49.8165	47.282	48.5419	46.0618
AURKA	19.5102	19.1718	19.8682	20.2987	17.2871	18.1766	16.7833	19.4732
MFAP1	9.33745	9.15387	9.35972	9.27526	9.56797	9.7378	9.57064	9.68777
HMMR	42.2424	39.8169	41.3049	39.0375	37.2593	37.6008	34.0944	38.6543
ANKRD28	28.8104	29.0211	27.8266	28.2035	27.7225	26.1256	25.0574	27.1362
CWC27	28.4789	27.7386	27.5258	28.3891	27.2387	25.3658	26.4035	26.9353
HNRNPU	51.5636	51.1649	52.5039	51.8981	48.7265	49.3366	49.4743	47.9487
DLGAP5	21.0052	19.7024	20.7244	19.3409	18.9392	18.857	17.4501	19.2713
EFEMP2	15.9161	15.2807	15.4794	16.3535	16.4258	16.2965	16.3977	16.7502
CCNT1	5.93266	5.92923	6.07315	6.12538	6.5583	6.84295	6.38724	6.24201
TRRAP	14.1831	14.3285	14.6922	12.959	12.9014	12.867	13.2795	12.2578
MRPL33	31.3522	30.1735	31.2979	31.4928	32.1187	31.8393	32.4091	33.2365
CRIPT	37.481	37.9033	36.5625	39.9047	39.0124	41.7947	40.2936	43.7512
S100A2	8.18449	7.62875	7.18949	7.62126	9.32009	8.24614	8.55039	8.33077
ATXN1	9.90738	10.3857	9.56638	9.35568	9.39143	8.46969	9.16954	8.59414
BLZF1	30.0407	29.5972	27.5599	26.8665	30.2371	31.5225	30.0261	30.3419
TLK1	31.8362	32.9693	31.2632	30.4027	30.5032	30.3455	30.1836	28.3894
CEP85	10.2954	10.0523	10.5274	10.1413	9.99908	9.79863	9.85138	9.50674
IGFN1	8.42959	8.74207	8.73903	9.07591	8.19207	8.31279	8.28391	8.61935
NA	NA	NA	NA	NA	NA	NA	NA	NA
MRPS34	10.5651	10.6962	10.8969	10.9735	10.4486	10.5942	10.25	10.4894
MPHOSPH6	10.0907	9.50815	9.64783	8.97457	9.96237	9.574	9.62996	9.01055
TDP1	31.9716	30.3893	31.2085	30.824	30.8186	28.3539	28.6462	28.6381
TMCO4	10.4656	10.7648	10.2681	10.3146	10.2226	9.80708	10.0373	9.93495
ECM1	24.8718	24.1151	25.0322	25.5697	25.4117	25.7898	26.7095	26.6405
TBC1D5	17.0059	16.4182	15.4331	16.5988	15.5333	13.6173	15.6138	14.3195
ISG15	11.2185	10.9722	11.0374	9.19235	12.3259	11.6637	12.3483	11.9729
MAP3K4	8.26461	7.82189	7.9	7.78857	7.88102	6.8035	6.97818	7.27788
MIR17HG	17.2065	17.405	18.1138	17.2293	13.2319	16.3871	13.7386	16.7331
PHLDB1	26.5745	26.3708	26.8129	27.4887	27.2239	27.3083	27.8539	27.7197
SUPT7L	20.0794	21.2067	20.8926	20.4362	20.8083	22.4365	22.7879	22.342
WDR82	36.6604	36.6365	37.3985	36.3595	36.1021	35.7226	35.9362	35.3475
F11	6.10493	6.69403	6.17286	6.52226	5.89104	5.83402	6.03557	6.01039
PVRL4	13.4817	16.7139	13.3288	12.7236	15.952	16.6869	18.2513	16.3666
ANP32B	23.548	24.2271	23.7449	23.1827	22.792	23.5494	22.6129	22.5766
HERC2	22.0357	22.1223	21.6144	22.145	21.5638	21.8036	20.7587	20.4393
44812	29.2629	28.3563	29.0299	26.9663	31.082	30.4568	29.7969	28.9835
LOC100509646	8.20178	8.08592	8.31001	8.2965	7.92813	7.79592	8.02918	8.07548
MICAL3	25.7704	25.7592	26.7707	25.9757	24.5524	25.2395	25.6551	25.3543
TRA2B	97.2873	99.3303	100.748	97.2345	94.4137	95.7955	94.47	90.3915
E2F7	15.2738	14.2637	14.9944	15.0459	16.1578	15.4348	15.4604	15.5689
CCNF	12.8744	11.8364	13.4357	12.082	11.3952	12.1517	10.6659	11.0767
CYR61	14.1069	16.4941	16.2264	17.6871	16.9114	19.2869	18.6315	19.7004
MPHOSPH9	8.25581	8.01734	8.32311	8.15911	7.72177	7.68394	7.75134	8.17152
HLF	18.0226	16.7719	17.9983	16.9361	16.7629	16.5767	16.2509	15.9541
ZFP161	18.3751	20.4358	19.6302	19.6877	16.0907	18.4438	17.1445	18.6643
THOC6	6.67472	6.26336	6.43322	6.20284	6.30005	5.62529	5.67467	5.8673
NENF	36.7674	36.0288	35.8927	36.6811	37.0688	37.2647	36.893	38.0613
FEM1B	5.82015	5.39556	5.61365	5.31805	5.91008	6.20709	5.9282	5.95337
ZIC3	12.4798	12.0911	12.048	12.6031	12.0791	11.7877	11.9091	11.9909
TUBG2	15.2599	14.0787	14.8298	15.0569	15.6152	15.2284	15.6312	15.7741
SLC24A4	8.22466	8.0779	8.25497	8.37346	7.98918	8.04946	7.73452	8.06778
NUP210	10.6576	10.5944	11.5923	11.7935	10.5846	10.1961	10.3929	10.4466
IL18	8.89248	8.36971	6.86767	8.40723	9.45428	9.00653	9.29371	9.93544
IMMP1L	7.24939	6.70777	7.14846	7.41637	6.91241	6.27533	6.44357	6.82726
KIAA0020	8.88932	8.82921	9.40915	9.21353	8.60499	8.55639	8.90624	8.54266
SLC4A1AP	25.4269	25.8233	25.5486	24.6334	26.0154	26.6033	26.6183	25.4613
FAM200B	30.4189	30.4588	30.0294	29.2762	30.3212	31.4769	32.4962	30.8778
CCER1	5.94846	6.078	5.91389	5.79974	5.62072	5.76867	5.66127	5.56946
CCNG1	51.2018	51.8888	52.672	51.0618	53.167	51.6249	55.0025	53.8905
CENPF	16.7431	17.0844	17.3154	17.1265	14.8999	16.4076	14.3453	16.6707
CEP63	29.8811	32.4629	30.9021	28.9172	29.0807	29.0897	27.9325	28.2173
PLK2	27.58	25.3559	29.1892	29.8671	32.7227	30.1534	35.8227	30.2078
KIAA0240	15.6936	15.2695	15.357	15.5957	15.4527	14.1103	14.7322	14.5874
MYL12A	37.0828	37.055	36.7304	36.3658	37.3854	37.6706	37.7905	36.5137
SP2	24.4868	24.9601	24.4018	24.3238	24.1041	24.2365	24.1075	23.1758
REEP2	24.1533	23.6137	24.5227	24.6573	24.8877	24.9476	25.5329	24.7172
FOXN3	24.9284	27.1504	26.7565	25.512	24.967	23.9249	25.3737	24.5443
VDAC3	34.3546	34.6293	34.53	34.3007	34.8934	35.3495	34.644	34.4266
ATF3	26.3293	24.5798	22.9176	24.9773	28.1521	26.5958	26.0703	26.5606
DIAPH2	11.5591	12.5985	10.9839	10.3666	10.7722	9.76361	9.72209	8.75599
KRT84	4.51814	4.41329	4.52655	4.77519	4.41862	4.1343	4.14096	4.42025
DENND1A	17.7737	17.6185	17.7554	18.4482	17.2513	16.7763	17.5847	17.3256
GTF2IRD1	7.32495	7.90721	7.71242	8.55514	6.79442	6.83188	7.26299	7.6226
PAPD7	20.3332	20.5087	20.5394	21.8157	19.6822	19.9394	19.2469	20.2138
TTTY6	11.3459	10.916	10.9055	11.3944	10.9949	10.324	10.6597	10.7793
VCL	23.0901	23.3725	23.3186	24.0656	22.8418	21.924	22.9679	22.6972
RBL1	17.2828	17.641	16.5645	16.9307	16.3234	16.4589	15.175	16.3978
KLHL7	34.8778	33.6563	33.4952	34.059	36.5584	35.2274	34.5186	36.2863
GOLGA7	26.7287	27.8863	26.9534	26.5017	27.6794	29.1741	28.2918	27.1353
CYBRD1	25.7021	25.9572	28.2032	26.4063	27.4145	28.4209	28.2145	28.679
SKIV2L2	15.7058	15.5602	15.2429	15.3057	15.372	14.6579	14.8824	14.7177
ATP6AP2	49.0699	48.4688	48.6357	49.8666	51.0893	49.229	51.086	51.8641
RAB6B	17.2916	15.3473	15.9137	15.9947	18.8837	16.6458	17.458	17.7891
UCN3	5.57923	5.74554	5.73132	5.83929	5.57908	5.37684	5.45509	5.48347
G2E3	45.4705	43.5254	43.4476	37.3422	39.8983	38.1972	35.5469	34.5736
PPM1N	6.22343	5.88804	5.99925	5.70054	6.43256	6.30455	6.81947	6.34049
FCN1	3.9241	3.94158	4.1348	4.05773	3.7724	3.62602	3.70618	3.83585
DIAPH3	17.6868	16.8792	16.5461	17.2918	16.6266	15.7017	13.4891	15.4508
ECT2	19.8299	20.1195	20.7976	18.963	18.5981	19.4941	18.5467	18.7492
LOC100509751	31.1539	31.3906	31.4286	31.3111	31.4957	31.7489	31.9522	31.5591
C4orf48	8.97661	9.02309	9.21575	9.00817	9.2544	9.56503	9.56309	9.43271
C10orf32	41.1825	42.2836	40.075	36.4564	43.1358	44.036	46.1846	41.3773
PUM1	19.1327	19.7178	19.6841	19.0674	18.903	17.4905	19.0574	17.3452
C17orf103	10.2112	9.69926	10.3621	9.07114	10.7198	10.7971	11.2879	10.4692
TMTC2	11.3897	11.4678	10.86	10.8981	11.0367	10.4011	10.4515	10.1878
VPRBP	7.31475	6.28203	6.85802	6.64667	6.92946	5.92093	6.11448	6.23979
MLL3	32.3223	35.8433	37.129	35.138	31.0001	31.4803	34.2606	29.2954
NARS2	9.247	9.19094	9.61435	9.00257	8.99679	8.27469	8.96026	8.29016
GPSM2	9.78984	10.4528	9.79359	9.40605	8.64899	9.73789	8.50069	8.92654
NUCKS1	70.2809	69.0919	68.4524	70.8834	67.2471	65.2049	62.3414	67.4481
CCDC14	28.4788	28.4432	28.1317	27.645	29.1994	29.6936	28.237	29.357
TCP11L1	7.43511	7.05993	6.34965	6.73633	7.82289	7.43379	7.91754	7.5009
MLLT10	39.948	37.9208	37.0517	37.1446	37.8127	33.7919	35.2577	33.5165
DUSP12	9.93328	10.2213	10.066	10.1257	9.60384	9.87324	9.69653	9.96508
CDCA3	7.63363	7.70119	8.13464	7.7905	6.36016	7.73081	6.58549	7.33937
FOXJ3	9.8972	9.7989	9.54245	9.43304	9.51568	9.13147	9.22711	8.88948
DR1	55.242	55.12	56.2822	54.8534	54.8358	57.7631	56.4899	56.4945
CDCA2	20.8746	20.8656	21.1052	20.0708	18.9436	20.569	18.2375	19.7749
CIZ1	10.8054	11.6415	11.2606	11.6699	10.4978	10.9613	10.2924	11.0309
KIF11	18.269	18.8294	19.6757	19.089	17.3337	18.6677	16.963	18.065
FREM1	3.65461	3.68651	3.66916	3.94746	3.58761	3.34577	3.35882	3.58849
DYNLRB1	20.4785	20.3813	20.3782	20.7794	21.023	21.2525	21.5222	20.7177
LIN37	10.8044	10.5465	10.4098	10.9868	10.791	11.3225	11.5836	11.5786
NPC2	30.1839	32.1003	30.2236	30.1961	31.6762	32.7222	31.2725	31.5812
BPNT1	28.876	29.8844	30.501	30.7988	30.2349	31.5815	33.6977	33.4717
PPP1R35	8.88432	9.10841	9.16619	9.49361	8.80265	8.76892	8.93737	8.88876
UBE2E2	9.30601	10.369	9.71264	9.62402	8.87344	8.93658	9.50997	8.93164
EME2	3.82984	3.6073	3.91814	4.37867	3.94355	4.003	4.03244	4.20773
LUC7L2	18.7032	18.1255	18.2233	17.9355	18.2312	17.4093	17.5613	17.014
FAS	15.2893	15.7103	17.175	13.6532	19.2991	17.578	21.4701	16.4018
IGFBP6	7.08351	6.04629	6.32302	6.83552	7.4388	6.75745	7.70647	8.03841
KRT34	4.85085	4.27648	4.10754	4.63637	6.37183	6.52484	4.86329	4.92406
TBL1XR1	36.5146	40.2485	35.1812	34.654	33.6861	34.8439	33.4658	30.8811
HERC2P2	11.2777	11.2555	10.8813	10.8986	10.9159	10.7821	10.2754	10.461
DIRC2	12.137	11.8819	12.09	11.3539	12.3779	12.4695	12.5104	12.4138
CTNNBL1	7.52395	7.8543	7.88143	7.99506	7.65216	7.5174	7.43302	7.19037
PPP3CB	27.3868	26.6723	25.1815	25.9289	26.3587	24.6259	24.1281	24.1618
VAPB	23.3775	23.8467	23.3973	23.1778	22.8752	23.2787	22.8451	22.098
CHMP5	15.5821	16.0992	15.8741	15.4756	16.0738	16.7082	17.107	16.183
PTBP1	38.1832	37.5173	38.7872	36.7996	37.024	36.4478	36.6067	35.5155
FNIP1	57.413	60.4041	59.2669	57.9439	54.8445	57.0488	57.2727	56.3754
WWOX	20.0504	23.055	23.0959	21.2532	20.1579	20.1835	20.5537	18.66
OSBPL9	19.4376	19.6485	19.7268	19.6179	19.8306	19.8738	20.4149	20.4244
INTS9	17.8263	17.8272	18.3391	16.4484	16.7834	16.1672	16.7409	15.1814
IFI27L2	8.35565	7.89423	8.23273	8.0731	8.98703	8.31111	9.05513	8.59558
PRH2	6.6428	6.55185	6.50785	6.90677	6.50404	6.37845	6.3037	6.36352
PAEP	6.01509	5.73393	6.18288	6.1282	5.73454	5.24742	5.62073	5.8676
OPTN	22.6063	26.0784	24.3256	23.2023	24.3323	26.7316	27.3204	26.8575
ENOX2	17.3408	17.4752	16.4769	16.1908	16.5412	15.4767	15.6569	14.6381
MCM9	17.6802	18.2973	17.6274	17.2905	16.5696	17.4495	16.3719	17.0974
SPATA5	20.8924	20.658	19.5717	20.8294	20.2576	19.6742	18.9619	18.9689
SEL1L	19.1642	18.6854	18.4919	19.0341	18.8929	17.9952	18.161	17.8987
DESI1	15.5857	15.6211	15.9991	16.3332	15.9671	17.4026	16.9192	16.6732
ISG20	5.85869	5.84804	6.46762	4.9219	5.94181	7.02037	8.04938	7.67398
RPL32	28.2122	28.7726	28.6627	28.3132	28.3879	29.1974	29.6849	29.2834
TSPAN6	71.2978	76.8101	74.0792	73.2474	74.2725	77.2905	75.5243	76.3305
TMEM40	10.689	7.43525	8.05768	7.90195	12.3676	10.0563	10.76	9.89023
KLK12	11.8403	12.2807	11.7739	12.4571	11.6903	11.7879	11.4731	11.7003
C11orf83	13.2758	12.3945	13.1287	12.8313	12.6142	12.2299	12.3986	11.6208
RAB33B	10.5914	11.3492	11.4824	10.6545	11.2303	12.0435	12.2077	11.9776
RND3	21.8409	25.1213	23.7544	23.7288	24.4021	27.1198	25.2912	25.6294
DPH2	14.1231	14.0974	14.7801	14.5968	14.1482	14.021	13.7474	13.4587
TCF12	77.2228	78.1346	75.9865	71.3102	72.0474	63.9106	71.0876	60.3686
NUBPL	22.134	22.1315	22.5894	20.6722	20.684	19.3186	21.6678	19.2353
EPS8L1	21.4293	20.6134	21.1052	20.5245	22.0025	21.5658	21.8916	21.0859
BOD1	10.3453	10.1051	10.4588	10.2639	10.0249	9.72355	9.94505	10.27
GRXCR2	4.26532	4.42027	4.47317	4.49694	4.28392	4.0567	4.00572	4.24504
TCERG1	35.9192	33.2216	36.4296	34.7432	34.4139	31.1988	32.6601	31.3384
AHCTF1	16.4898	15.7992	17.0656	16.7862	15.5645	15.1268	16.1447	15.9369
TUSC2	14.9518	14.325	14.9347	15.213	15.8245	15.0951	15.9772	15.3991
XPO7	22.6268	24.1447	24.3225	23.8031	22.465	22.7754	23.0475	22.9495
JUN	21.0788	19.9315	21.2563	19.234	21.2058	24.1199	28.1289	22.7875
SCAND2	9.06073	9.22411	8.71098	9.17517	8.82524	8.99272	8.92402	8.94613
FLJ20518	5.84902	5.80835	5.92598	6.19408	6.42116	6.14238	6.66184	6.26158
UROC1	4.80156	4.75568	4.89007	5.0465	4.68675	4.67397	4.37283	4.71795
ARL8A	13.8047	13.5482	13.9827	13.7451	14.0815	13.9628	14.3052	14.679
SSRP1	29.9081	29.5488	30.7249	28.9898	29.0433	29.3759	28.373	27.0804
SLC17A8	6.3607	6.19513	6.44408	6.41385	6.48507	6.73341	6.81058	6.74527
VKORC1L1	30.8083	32.9541	31.6772	32.5019	29.2836	31.7463	29.7924	30.5627
CNTRL	15.0639	14.3217	14.8029	14.4849	13.2123	13.4873	13.8195	14.767
RPS28	63.7458	63.4894	63.5378	63.2486	63.3336	63.248	63.8628	63.2249
BTG1	20.0647	19.4788	17.7552	18.9219	20.1594	20.7842	19.8124	21.8103
SOX11	11.7501	11.8448	11.8988	11.9903	11.8509	11.5505	11.6332	11.5684
BLVRB	9.93062	9.48887	9.27848	9.62061	10.4987	9.91597	9.99422	10.0478
S100A13	11.2418	10.4366	10.5824	11.4947	11.7826	11.2155	11.8618	11.9532
SNIP1	24.7433	24.0415	24.4442	23.1139	25.1236	25.895	25.4585	24.4915
TERF2IP	9.65157	9.76549	9.95515	10.0126	9.98555	10.4801	10.7717	10.2898
NDUFB3	9.84481	9.61779	9.83773	9.52501	10.064	9.83095	10.1928	9.8004
GPLD1	10.6866	10.4131	10.6152	10.4051	10.4982	9.70896	10.1033	10.2004
COPS2	25.5445	24.8245	25.1618	25.1665	24.6594	24.4841	24.8113	24.7099
FNDC3B	36.3486	37.9213	38.7193	34.404	34.6406	33.3002	36.0501	29.9159
RAPGEF6	11.5769	12.2989	12.0066	12.1491	11.2646	11.2835	11.7292	11.8685
CHRNA10	7.95653	8.31042	7.59147	7.66813	7.24921	7.45487	7.56202	7.45342
IL36B	6.38256	6.5902	6.61934	6.76919	6.17934	6.3159	6.50427	6.16082
NANOG	6.38458	6.13225	6.55278	6.58174	6.07665	6.24547	6.14169	6.07547
SH3TC2	26.5978	26.4795	26.614	25.3387	27.4937	27.1488	29.6429	26.8249
PMM2	24.6441	25.3612	26.3459	26.8563	24.0005	24.8875	25.2038	24.3751
RCC1	16.0536	16.5977	16.3229	16.2737	15.7678	16.2652	15.0538	15.3966
NA.1	NA	NA	NA	NA	NA	NA	NA	NA
MAPK14	35.2363	36.0604	35.4128	35.3519	34.5474	35.2691	34.2274	35.1475
OST4	22.7243	22.7061	23.0656	23.4612	23.645	23.2243	24.2771	23.4445
NCOA3	43.4005	44.9817	43.3704	43.7113	42.3302	40.9577	43.5436	42.0937
RAB28	27.0181	27.1242	27.1148	25.9093	26.4178	25.7719	26.1331	25.0708
EEF1E1	22.4094	22.2334	21.8283	22.1648	21.9623	21.6867	20.7022	21.5248
DTNBP1	20.7293	21.7362	21.7474	21.0074	20.5241	20.677	21.0809	20.3535
ATXN2	11.7374	12.0338	11.7981	12.0713	11.7952	11.3073	11.7622	11.1134
SAPCD2	15.2985	15.8151	16.5166	14.8473	13.748	15.7494	13.1613	13.7427
BANP	28.2637	29.3881	28.8786	28.232	27.9627	28.5813	28.1923	27.1736
LOC100128292	4.17091	4.07928	4.15176	4.34528	4.00198	3.65118	4.04322	3.92514
TTLL2	7.0679	6.62604	6.73005	7.39879	6.54963	6.47483	6.7065	6.54463
SCN3B	9.75373	9.34872	9.54024	9.66506	10.249	9.68794	10.2202	9.98337
IMPDH2	72.665	69.2446	69.1414	70.8592	72.2982	70.2268	70.3998	71.5403
ENO1	32.7742	31.6232	32.5544	32.6724	32.0119	31.0763	31.2677	31.3724
PLEKHA8	14.5587	14.7125	14.7151	14.9968	14.7526	15.2759	14.8014	15.0233
RPS5	53.7851	53.1102	53.3843	53.0663	53.9897	53.2734	53.753	53.37
RETSAT	12.9632	11.901	12.2021	12.034	14.0562	12.3298	14.5367	13.3519
TNKS1BP1	10.6283	10.1122	9.80027	10.526	9.59387	9.65154	9.99294	9.9819
H1FX	12.8268	12.8621	12.5631	13.4564	12.342	12.3462	12.0877	12.8828
BUD31	9.9715	10.3606	10.1965	10.3982	10.5088	10.5413	10.6365	10.6824
MAPRE1	19.9808	19.7393	19.5277	19.9131	20.4179	20.5975	20.2079	19.8233
PKP4	29.8033	31.6769	30.3514	27.0986	28.7121	26.9637	27.7282	25.119
LTV1	35.7657	35.769	36.0084	35.0081	34.7082	35.6916	34.4545	33.4803
DEPDC1	28.9546	27.7998	27.2182	26.79	25.7385	26.4926	22.0913	26.1134
LCLAT1	19.1047	19.4387	18.7752	18.296	18.2782	18.6737	18.0726	18.0636
LRRN4CL	7.20516	7.09476	7.05468	7.29102	6.94848	6.73451	7.07246	6.92901
ANP32A	37.1754	38.7359	39.0404	37.6981	36.6322	37.6175	37.1191	35.8542
C9	5.5031	5.0809	5.58621	5.83973	5.89748	6.08699	5.83529	5.98426
HERC3	8.59459	8.25515	8.6396	8.65795	8.474	8.12384	8.37308	8.31311
LAT2	18.3048	17.232	17.4781	17.7858	19.3576	18.371	18.8561	17.8247
FAM96B	19.6877	19.2156	19.7169	19.7143	20.5305	20.1036	21.0207	19.7036
CLIP3	7.41439	7.48619	7.62902	7.63204	8.16802	7.67356	7.79595	8.04125
SCFD2	12.049	10.7673	12.387	11.5327	11.2696	8.79346	11.0867	9.77147
SMG8	8.79001	8.35493	8.52751	8.43986	9.13535	8.91854	8.77393	8.84474
SFN	11.3339	11.1139	10.6776	10.8435	12.5099	11.9634	12.2013	10.9793
NYAP2	7.3458	7.78319	7.51905	8.19267	7.24416	7.09697	7.32632	7.55878
TMEM220	10.1498	10.3595	9.96913	10.2841	10.3783	10.6393	10.5865	10.7183
KIAA0528	25.8809	27.8788	26.0151	25.3953	25.0497	25.2225	24.5363	25.4235
LDHAL6B	2.66324	2.68916	2.6883	2.86773	2.77135	3.06502	3.05396	3.14358
CLCF1	13.6733	12.9335	13.5451	13.7156	13.6922	14.219	14.2809	13.9858
ALKBH1	13.2324	12.6192	13.1348	12.7633	13.5334	13.0743	13.5321	13.6499
SPAG6	15.0642	14.935	14.9442	15.0017	14.7377	14.9854	14.499	14.6526
ASNSD1	17.3433	17.2346	17.6242	16.8985	17.5998	18.0797	17.8726	17.5774
REXO1	20.6841	20.5151	21.1239	20.47	20.3734	20.4012	20.4492	20.3401
CSRNP2	13.5207	13.4926	13.7412	13.8205	13.5181	14.6029	14.7342	15.0561
C14orf182	3.41016	3.13202	3.16194	3.31906	3.07552	3.47285	3.31453	2.98277
LONP1	27.6339	27.0946	27.7058	25.6274	25.9119	26.0479	26.2126	25.3853
GLUD2	10.8063	10.7191	10.8818	10.9792	10.8717	11.5306	11.3092	11.6208
ZC3H10	6.47889	6.42424	6.30498	6.36245	6.24797	6.242	6.09942	5.8803
POLR3E	8.82294	9.2448	9.03678	9.21197	8.41533	8.88926	8.84302	8.7965
PPP1R9A	17.3873	21.4154	18.6265	17.6058	16.1837	16.5764	17.7446	15.5243
AK1	13.8698	13.2914	15.157	14.2572	15.04	14.8392	16.8028	15.3186
CBFB	27.0417	27.4505	27.9805	27.2007	26.4663	27.3424	26.9341	26.3514
PNPLA8	26.5225	27.2062	25.3344	25.8322	27.3273	28.1465	27.0852	26.4513
SLC25A6	23.353	24.1912	23.0349	23.9505	23.1298	23.0864	22.8986	22.999
LINC00319	3.64971	3.56149	3.4723	3.6334	3.69753	3.87091	3.94026	3.88721
LRP8	16.0498	16.2833	16.4254	17.339	16.1772	15.899	15.0151	15.7625
HIST2H3A	10.0258	9.4967	9.54267	9.79637	9.3179	9.00445	9.43095	9.6157
AHNAK	19.4293	18.0651	18.4102	18.1972	18.339	15.7719	17.7071	16.9579
EAF1	15.8544	15.4099	15.132	14.5993	16.2677	16.5656	16.1654	15.4758
APLP1	18.8273	15.8167	17.4529	17.638	19.9759	17.7462	19.7122	19.0861
RNF180	12.4976	12.6748	12.4763	12.755	13.0888	12.8465	12.8397	12.9168
EXOC8	16.5291	16.4441	16.3595	16.4838	16.2617	17.5158	17.3738	17.5202
PIF1	8.7008	7.84414	8.38676	8.8827	6.00639	7.16383	5.8682	8.53064
B4GALT5	18.6749	18.6816	18.1055	18.6014	18.5331	17.7829	17.3398	17.8167
WHSC1	68.911	70.296	69.9809	63.0937	63.8504	65.3495	61.1727	57.1117
RHOJ	12.996	13.0248	13.1285	13.3456	12.6823	13.0747	12.4408	12.9204
COQ10B	25.2881	24.9277	25.5842	23.1278	26.3956	26.9386	28.0186	24.8042
PRH1-PRR4	7.78175	7.42218	7.6528	8.82594	7.29038	6.70308	7.10458	7.65798
FAM117B	11.7273	11.7311	11.865	11.3924	11.4235	10.9796	11.6016	11.2906
HAUS7	23.8333	23.2442	25.339	25.1544	23.6903	22.569	23.022	23.2247
TAP1	13.9495	15.045	13.114	15.3411	15.9747	15.1547	15.1704	16.1751
PDE8A	25.122	26.2249	24.6435	25.0156	25.0277	24.3501	23.1037	23.8825
CLP1	8.91804	8.90693	9.34374	8.71416	9.55807	9.34231	10.0946	9.33964
TTC27	9.08577	9.50341	9.09461	8.78786	8.72796	8.64794	8.83988	8.17356
TMED5	38.6364	38.1733	38.5608	40.0401	39.6367	40.4855	39.2336	42.1925
WWC1	7.67956	8.35714	8.59672	8.20641	7.57184	7.09383	8.2733	7.54447
BBS5	7.52547	7.46712	7.64837	7.13836	7.31908	6.87388	7.00424	7.08321
PLIN1	7.17752	7.02542	7.00124	6.95173	7.1328	7.01174	6.73818	7.02498
MSMB	10.7197	10.806	10.8551	10.5704	11.0352	11.0319	10.9975	11.3537
KIF3C	14.6943	15.6823	16.2582	14.7888	15.3625	17.1234	17.2287	16.7818
BLOC1S2	24.1253	22.856	23.2559	22.4996	25.9493	23.8001	25.7904	23.75
FBL	12.357	11.8089	12.2771	12.019	12.155	11.5492	11.6404	11.6504
TPD52L3	9.33585	9.36116	9.3196	9.66886	9.59184	9.72026	9.8489	9.82706
ANKUB1	9.26832	8.67059	8.99633	9.25234	8.75315	8.42717	8.86985	8.73904
SF1	38.0684	37.6176	37.3844	36.3303	36.753	36.9145	36.0486	35.4687
RFWD2	17.4587	19.2604	18.056	17.2964	16.9685	16.6599	17.4895	16.3304
LRP10	18.7501	19.3969	19.1368	19.126	19.226	20.0186	20.28	19.5343
RCAN1	33.9458	34.44	34.9592	33.9325	34.5935	35.1032	34.5903	34.9947
SERTAD1	6.58785	5.64037	6.62221	5.38639	7.11816	7.20295	7.96673	6.3156
SBDS	21.5948	22.1561	22.2564	22.7709	22.193	23.429	23.2404	23.2907
CUL3	32.6703	31.5254	33.0909	30.2763	30.7093	29.5983	31.2702	29.0148
DIS3L2	19.0654	18.5763	18.4557	18.0056	18.0442	18.1022	18.1819	18.025
HSPD1	74.8462	73.036	74.8454	71.9786	74.141	72.6314	71.5897	70.169
RBMX	41.888	43.5611	41.224	42.0588	41.3818	42.1897	41.2045	39.9907
DLGAP1	24.5569	24.4151	24.6315	24.8295	24.9151	24.7361	26.0204	25.4787
MYCBP2	18.447	18.6305	19.2459	18.9319	17.5155	17.1644	18.9307	18.0185
CTIF	12.7731	12.7782	12.4867	13.2694	12.7032	11.944	12.2888	12.5587
COX7A2	54.9969	53.2693	53.9128	54.4849	55.3238	54.1982	54.9537	55.1638
DDX10	9.08214	8.6223	9.23106	8.25936	8.52274	7.49328	8.40436	6.91068
ZNF281	18.0867	17.7211	17.6862	17.0241	17.9027	19.1229	18.336	18.2542
FGFBP1	7.66153	7.94112	7.07585	6.41401	9.15421	8.25751	7.85964	8.0193
NCAN	8.21427	8.43298	8.51983	8.79065	8.18149	7.97114	8.29328	8.36244
PREX2	9.86216	9.98667	9.77718	10.1077	9.59955	9.68402	9.66861	9.90147
MRPL19	18.5188	18.6494	18.9173	19.2183	18.1531	18.0968	18.5339	18.6512
IER5	13.4772	13.7773	13.5652	12.2583	14.8537	14.5573	14.7296	13.3872
TAMM41	12.4764	13.034	13.0075	13.8886	11.7858	11.2848	12.2129	12.8931
PDZD11	12.4397	12.4049	12.574	13.1997	12.7364	13.2739	13.4568	13.4464
POLR2K	22.0113	21.0057	21.0301	22.046	22.7365	22.374	21.7092	22.5165
ZNF407	15.9048	16.4572	15.8267	16.8507	15.861	15.0918	15.788	15.7747
PHLDA2	5.78414	5.59983	5.88963	5.67965	6.08767	6.26622	6.84432	5.90674
NA.2	NA	NA	NA	NA	NA	NA	NA	NA
YWHAE	27.989	27.2017	26.7159	28.3963	26.576	26.3379	26.2243	26.23
SMCHD1	27.3553	28.6842	26.6872	26.9133	26.3645	27.1654	25.3295	25.8105
DCTPP1	9.77665	9.68391	10.0181	9.67275	9.64651	9.67736	9.18071	9.07208
EIF1AD	14.8821	13.8182	15.0092	14.5201	15.0487	15.6407	15.0606	15.1856
TPMT	31.2389	33.3349	32.7685	33.9948	32.97	35.2066	34.5089	34.9455
SNN	23.0047	23.2069	24.4336	23.7567	24.2446	24.0975	24.7051	24.5162
TUFT1	15.3723	15.6195	14.6006	16.1561	16.2568	16.4378	15.6013	17.0785
BRP44	32.6865	34.8397	32.988	33.1975	34.135	37.3246	34.0477	35.1725
BTBD9	8.45467	8.53081	8.35733	8.46287	8.36148	7.90738	8.2181	8.23809
RAET1E	6.46007	6.4372	6.19299	6.32471	6.27008	7.43139	6.95713	7.84101
TNFRSF10B	22.6658	22.7049	22.5226	21.2776	23.364	23.7133	24.2862	22.1694
GAL3ST3	8.20675	8.3035	8.18914	8.33754	8.2185	7.81911	7.97835	8.10384
TDRD3	6.56972	6.6987	6.70922	6.20004	6.33346	5.18438	6.31499	5.81508
VWA2	6.20693	7.01461	6.11048	6.48568	5.90183	6.01687	6.20284	5.70399
KIF13A	8.91704	9.38604	9.34019	9.94583	9.07988	8.51458	9.21958	8.59441
CD68	12.6075	11.5449	12.8682	12.4907	13.2482	12.9566	14.7764	13.1664
E2F3	24.5924	24.9773	25.1733	25.6335	24.1548	23.8037	24.5682	24.9785
PPP1R14B	10.3037	10.2229	10.6427	10.1731	9.89922	9.86039	10.3175	9.58517
ARHGAP21	21.1027	22.7721	22.3934	22.9068	20.5994	21.7162	21.7783	20.5769
CLASP1	16.2382	16.1144	16.1241	16.7037	15.9955	15.3463	16.0507	15.9435
LOC100506248	25.8955	26.0617	26.5542	25.6412	25.7365	25.7617	25.5386	25.029
MAP7	48.8488	51.1651	45.8297	52.5339	48.1434	46.6651	44.5921	42.427
SPOCD1	5.97652	5.42148	5.9013	6.12077	6.39305	5.99054	6.30606	6.67236
INCENP	11.0957	10.4428	10.9856	10.7599	10.3727	10.8129	10.1597	10.278
TMEM50A	38.8052	39.9076	39.7689	40.0948	39.468	40.7593	40.8803	41.9388
ANKRD17	45.7492	44.7192	45.7106	43.2184	44.0997	40.532	44.2002	40.1574
ARID2	23.065	22.3235	22.1996	23.4629	21.6487	19.3406	21.0162	22.5297
SERINC3	17.3645	18.0288	17.8542	17.9812	17.8201	18.4707	19.0709	18.6194
ARMC7	10.1996	10.5802	10.6778	10.7873	9.66204	10.1682	10.5551	10.0781
RNF26	15.0277	15.1758	15.6301	14.7386	14.6738	14.5804	14.9276	14.4717
MIS18BP1	31.8834	30.2752	31.9974	31.2934	29.2685	28.6776	26.8308	31.5541
61E3.4	10.1476	10.5198	10.8538	10.4376	10.0215	9.75481	10.5142	9.72607
HAVCR2	12.5176	11.823	12.1218	12.9055	12.1541	11.8006	11.8313	11.8039
UPF2	23.0667	22.7302	22.4011	21.9234	22.6001	21.7119	21.3127	20.4336
LIMK2	37.8833	38.1788	37.8536	35.9272	38.3944	37.9337	38.5423	38.2024
PDE7A	15.5558	16.8081	15.731	17.0689	15.5781	15.6574	14.8719	15.6429
KIAA0247	7.07516	7.79555	7.79679	7.27881	8.42407	8.02663	8.96732	7.69579
SCLT1	34.5544	35.6492	35.9159	29.598	29.6463	32.8125	30.7368	28.8351
CNOT10	19.2377	19.9862	19.4212	19.6019	19.4357	19.2684	18.8056	18.2657
CHMP3	26.5594	28.3447	27.0237	26.9101	27.5458	28.2408	28.7924	27.5362
C19orf76	5.41752	5.54929	5.35612	5.47108	5.25831	5.39563	5.00806	5.14975
EIF2C2	6.65554	6.69005	6.63563	6.47585	6.4575	6.53698	6.1508	5.79802
SENP6	14.2479	15.0208	14.4058	13.7102	13.7301	13.5167	14.102	13.2924
AGAP1	31.6529	34.0267	33.9672	31.3054	31.296	28.3275	32.1584	25.7789
DDX3X	71.0725	71.2374	70.6277	70.1555	68.6843	69.3594	68.1366	66.2923
CD47	25.2313	25.0103	25.7532	24.1111	25.8407	25.4736	26.6721	25.5419
C2orf61	15.2692	15.3985	15.1908	15.4226	15.0769	15.2509	15.0013	14.9609
CLEC4E	7.31191	7.00988	7.13873	7.81019	6.96581	7.05105	6.98739	6.9744
POLA1	8.82301	8.45867	8.5022	9.82828	8.42893	7.89951	7.04469	8.61158
UBTD1	5.89318	5.44387	6.01778	5.7918	6.13823	6.148	6.20114	6.11942
STAT4	9.4165	9.26161	7.2854	8.74824	12.2971	10.1301	8.78642	10.7868
BMPR1A	24.9486	25.6163	25.5018	23.3896	24.167	23.5668	24.0372	22.7762
PSD4	8.09517	8.24546	8.16874	8.43272	8.02352	7.87738	8.19485	7.99627
ZCCHC17	41.4766	41.6646	42.0612	43.394	42.7011	44.3177	42.5795	45.7735
MIR4723	19.2403	19.1201	19.6242	18.5959	19.4636	20.1395	20.2157	19.3648
LARP4B	19.6286	19.5419	20.3636	18.8283	19.0238	18.351	19.0063	16.3945
C1orf114	8.8042	8.27322	8.44272	8.60023	8.76356	8.88717	8.77874	9.1803
CD82	13.5816	13.6036	13.8705	13.7288	14.5546	13.9576	14.2164	13.8224
KIF14	16.0577	14.7495	14.938	15.3264	14.1357	13.9137	11.8626	15.1831
SLC17A4	10.4223	10.9345	10.7732	10.9232	10.4375	10.4009	10.3738	10.7057
MT2A	20.6112	20.5593	20.9207	20.3914	20.6025	20.2841	20.4188	19.9158
ARHGDIB	10.5742	10.1115	9.84317	10.3383	10.5508	11.7424	10.3579	11.866
HTR2B	3.09384	2.77177	2.97442	2.8606	3.2363	3.69941	3.09781	3.20916
HNRNPM	23.0944	23.5879	24.0711	23.1379	22.1488	23.1054	23.0586	22.5708
PML	51.8716	52.3426	52.558	54.4266	53.6489	53.0534	54.6961	55.2386
BSDC1	23.7131	23.7014	23.12	23.6979	24.0373	23.8175	24.5764	23.9942
MKL2	12.5929	13.1971	13.0743	12.8218	12.5931	12.159	12.5231	12.6413
RAET1L	12.511	11.427	12.7142	10.427	13.7063	13.7922	14.1817	11.7979
SNAP29	20.4642	22.1513	22.1526	19.5392	20.825	23.4357	23.2808	21.1534
CERK	20.4162	20.5598	20.6669	19.8748	20.5863	19.111	19.7984	18.9696
ATF7IP	17.0718	18.0236	17.83	17.3899	16.6079	17.053	17.4868	16.6627
KCTD10	28.2081	29.1539	29.0064	28.6217	28.4651	30.1861	30.6454	29.5271
PEA15	13.097	13.9474	13.7636	13.7088	13.7049	16.2172	14.5926	14.7946
OR52M1	3.56196	3.44127	3.60618	3.48346	3.2038	3.3103	3.39935	3.10897
STAT3	21.5408	22.6558	20.6202	21.5055	22.8727	23.7027	22.884	21.5034
ATPBD4	11.3714	9.6186	10.5425	9.94166	10.5436	7.53704	9.93284	8.62307
ZZZ3	17.6974	17.0179	16.8066	17.5973	17.4104	15.4726	16.3581	16.2065
PARD3	26.3159	25.619	23.9034	22.3712	24.4438	19.3419	22.6575	18.8422
EBLN2	6.61167	6.78739	7.14809	6.84428	6.63718	6.17582	6.73051	6.44493
SPECC1L	25.8068	26.5872	26.8267	26.6366	25.8599	26.2228	26.1218	25.4003
GPR85	15.4908	15.2582	15.5337	15.2504	15.4703	15.73	15.9345	15.906
CREBL2	31.3877	33.6753	32.205	33.1884	32.6651	34.0973	34.4538	35.2606
TINAGL1	12.7625	13.2275	12.9657	12.6091	13.6792	14.0875	13.3937	13.0415
MTFP1	15.6376	15.203	16.1086	15.4504	15.4613	15.1199	15.0297	14.5572
FAM196B	4.32917	4.1865	4.38005	4.60665	4.10022	4.20305	4.22499	3.89579
ATP6V0B	58.9166	60.6188	61.8639	61.8325	61.9336	64.5411	62.4926	60.7652
CHD7	23.1586	24.1008	25.1151	23.222	23.095	22.6829	23.3358	20.9082
MCU	14.0876	12.8878	13.4721	14.1167	13.2881	11.7428	12.8333	13.2934
MSL1	33.9033	31.6427	33.722	32.3758	33.3494	36.0326	34.2705	34.0683
MCM6	24.0501	22.9533	23.4639	21.9479	22.3951	22.9418	18.9686	19.706
MLLT1	11.7972	11.9902	12.5017	12.3648	11.5114	11.6099	12.0056	11.9508
TMEM48	29.5937	28.7754	27.9711	27.6705	28.4297	27.4363	25.1738	26.3938
MTHFD1	9.63488	9.53106	9.91857	9.44488	9.56053	9.42306	9.03787	8.84797
DNAJB4	26.0483	23.7793	24.7785	27.0589	27.2172	26.2243	27.2494	29.2068
MDM2	50.1083	48.0625	51.0556	46.935	58.6092	51.6617	73.0518	51.8901
KIAA0146	68.9385	68.8657	66.9137	64.9141	67.4138	62.3311	61.9669	59.2645
NA.3	NA	NA	NA	NA	NA	NA	NA	NA
OPRK1	6.44389	6.35564	6.18403	6.3028	6.57281	6.20726	6.35301	6.0819
SH3TC1	9.17874	9.50994	9.49937	9.44931	9.40003	9.16695	9.57341	9.37872
KIAA1324	10.6923	10.4281	11.8176	13.2033	13.6276	11.3418	16.5867	17.3402
ALDH18A1	16.4985	16.755	16.8665	16.1417	16.4138	16.001	16.0618	15.6067
FANCC	14.4618	15.7325	14.5694	14.6352	14.2679	14.298	14.1035	14.3696
SYCE1	6.31606	6.00056	6.27211	6.07802	5.87764	5.8462	5.6228	6.18278
UBE2R2	17.8183	17.7388	18.2024	16.913	17.1774	16.2882	17.4672	16.2589
CKS2	11.6771	11.4228	11.558	11.6626	11.1656	11.4839	11.2209	11.5208
RRP15	15.5279	14.7264	16.2924	15.9296	14.5653	13.4176	15.3087	15.0797
USF2	30.4294	32.1694	31.6866	31.5027	30.0166	30.5613	30.7841	30.9411
FXYD3	30.6639	32.3072	32.5975	29.274	32.7254	33.7049	37.2708	32.1593
EPM2A	12.3276	13.2835	12.4453	12.3212	11.7015	12.4643	12.0051	11.9217
MTDH	53.937	52.0482	52.1698	54.924	52.0363	50.1132	50.5824	51.7359
ZNF815P	7.66521	7.72013	7.7235	7.25673	7.18176	7.10439	7.2594	7.53444
ZNF394	20.8986	22.2344	22.1912	23.2971	21.8676	24.1962	25.0343	24.3212
NLRX1	18.817	18.2168	18.6476	18.3103	19.2508	18.6675	19.1949	18.6431
PPCDC	9.58459	9.3227	9.35704	9.17446	9.61395	10.453	9.43697	10.5665
RINT1	17.2836	17.5577	16.8958	16.3577	17.625	18.5426	17.2948	17.7842
ZC3H4	8.57768	9.11867	8.73375	8.57667	8.12475	8.81882	8.55166	8.71546
KANK2	16.048	16.3419	17.0965	16.8968	16.7066	17.3102	17.1462	17.7357
EXOC4	22.6224	23.9168	22.5218	22.7445	21.8939	22.4737	22.7027	21.2089
ATP5O	37.4932	37.1393	37.1435	36.5614	37.5073	37.2477	37.3655	37.2741
NUCB2	27.8119	27.6685	28.1937	27.5537	28.4954	28.7198	28.1008	29.0892
EARS2	23.0432	22.1497	23.4478	20.9432	21.9893	20.3469	21.6025	19.6949
A1CF	8.83883	8.39856	8.45775	9.16535	8.67381	8.03775	8.27421	8.27437
XPO1	42.9741	44.7899	43.9369	43.5997	41.7702	44.2139	41.3432	41.7006
C6orf62	30.3686	31.2034	31.0627	31.3958	30.6426	32.0759	32.6284	32.3812
KIAA0586	26.0383	26.0158	26.4304	24.4472	24.5037	24.4854	25.7151	23.2953
HUWE1	16.4772	17.1714	16.4067	17.8827	16.0328	16.4851	16.0911	16.4449
NCOA6	8.38387	8.72183	8.62401	8.04267	8.05325	8.15962	8.10516	7.96617
RBM18	25.4219	24.8077	24.6748	24.1489	26.5907	25.4554	26.1171	24.7168
GMDS	6.48994	6.60274	6.93206	6.42931	6.43435	5.72388	6.53632	5.97257
BUB1B	10.5921	10.0885	10.2601	10.4276	9.80764	9.86475	8.4424	10.263
RMND1	12.526	13.1836	12.3407	11.7729	12.7846	13.1768	12.8094	12.6296
LDHA	53.5387	52.9322	52.8075	52.7285	52.3319	52.5714	51.3544	52.032
TOPORS	8.29863	8.39935	8.17559	8.21253	8.50652	9.02301	8.33851	8.99959
XPOT	11.1231	11.1383	10.6423	11.1229	10.6238	10.4309	10.155	11.0923
POLH	22.1206	19.0579	22.5129	21.3304	24.7935	21.4633	26.2325	22.7849
XAGE5	5.4177	5.38255	5.43793	5.84323	5.31443	5.41927	5.34902	5.56767
LYZ	5.97675	6.25302	6.09527	6.10046	6.33072	6.86321	6.82038	6.20068
PABPC5	13.0678	13.1597	12.8106	12.7672	12.841	12.4067	12.776	12.575
SRSF4	9.2096	9.06212	9.80292	9.20111	9.06282	8.95162	9.00579	8.82249
URI1	18.8527	19.0573	19.3496	17.9388	18.3097	17.9371	18.6001	17.1843
COG5	24.5794	25.9334	23.7228	24.3049	24.4739	22.8481	23.6644	21.4958
FAM72A	29.0677	23.8119	23.8974	24.7562	24.9689	21.3089	17.6942	22.1032
C15orf52	10.9485	10.854	11.0897	11.8371	11.3127	11.8185	11.8922	12.4206
CLASP2	42.4155	45.6401	45.9767	44.4495	41.2378	41.9602	43.6577	43.2176
VAMP8	8.72547	9.14382	9.24408	9.65101	9.46661	9.45872	10.5438	9.98356
MRPL35	31.2351	30.7743	31.0605	30.1646	30.7678	31.6029	31.3277	31.4153
GMPS	10.6891	10.7639	10.8174	10.7669	10.6914	10.6753	10.1519	9.91492
UGT2A1	5.88347	6.05669	5.99459	5.62665	5.69506	5.57922	5.72166	5.56162
MAPKAP1	59.8678	58.8769	59.9616	59.3089	57.7179	55.5206	59.3984	56.185
PPAP2A	24.1809	25.7763	24.1549	24.9102	25.131	25.6632	25.507	25.6208
STX16	46.8039	45.8604	47.1351	46.1968	47.2496	46.6945	49.3818	47.7593
GANC	14.9412	15.3753	14.5601	15.5799	15.2177	15.8714	15.5705	16.2076
SIK3	12.3417	11.807	12.8311	12.1992	11.7121	11.0579	12.4509	10.6586
HNRPDL	40.2297	41.1389	39.5492	39.3528	38.4752	39.1266	38.7195	37.2755
DHX15	11.8916	11.7096	11.9626	11.418	11.7503	11.3058	11.2765	10.713
AP2S1	27.8485	28.0338	28.4986	27.8013	29.0295	28.5332	28.7817	27.7706
FBXL17	18.033	20.7339	18.1164	19.9208	17.2683	16.4016	18.3562	18.413
PARP3	13.0456	12.6649	12.969	13.1247	13.4822	12.8745	14.2705	13.8931
XRCC1	10.1731	9.89085	9.8912	9.86055	10.4354	10.4679	10.1301	10.3007
ACAD8	30.256	30.0523	31.0854	30.6782	31.3855	31.2097	30.5351	31.5336
RAB13	19.5171	20.0718	19.8102	20.3298	20.5385	20.1261	20.6856	21.3355
RALGAPA2	8.33079	8.31869	8.61508	8.31626	8.19576	7.97413	8.35388	7.90624
NKIRAS2	23.182	22.3975	23.5274	23.5407	23.8179	23.4643	24.8156	23.7775
HBEGF	10.8806	11.1506	9.93099	8.96459	11.6737	14.1699	11.1768	11.0505
MRPS35	20.583	20.9621	21.1818	21.2666	20.2542	20.3032	20.9858	20.6499
UBP1	13.6045	14.2157	13.9347	14.3077	12.894	13.5845	13.6581	13.848
GADD45B	15.0527	14.3039	14.5027	12.9864	15.051	15.7525	14.5018	14.7249
SAMD4A	25.9551	25.7552	24.6541	24.7456	25.5673	25.9874	26.6541	25.7854
C9orf100	17.238	16.9408	18.0678	15.6787	15.2442	16.824	15.6838	15.0332
UMPS	23.2635	23.7901	23.9075	23.4795	23.9415	24.6954	23.6721	24.325
RAD51B	15.8505	18.545	16.6783	15.1595	14.7697	15.4143	15.6785	14.0768
PCF11	11.8889	11.392	11.4824	11.0141	10.9579	11.187	11.1812	10.8256
TDG	18.4589	18.7632	19.8327	19.8053	19.4715	20.5967	20.2539	19.9236
KIAA1586	14.1518	14.7839	14.9084	13.7405	14.579	16.211	16.3024	14.8567
CAMKK1	10.6661	10.1637	10.7912	11.3952	10.1549	9.5257	9.84849	10.8673
TMA16	19.2217	18.2105	19.252	18.8306	19.0332	17.0772	18.1851	17.8774
FAM8A1	15.7959	16.1826	16.0634	15.2987	16.189	18.1889	16.7406	16.2926
ECE1	26.2779	26.598	27.1887	27.0483	26.4563	25.9293	26.4448	25.652
UBE2S	8.41371	8.07727	8.95682	8.56034	7.9412	8.41634	8.09062	7.63118
PHLPP1	11.8382	12.9771	12.5715	10.4491	11.1252	10.8359	11.129	10.0014
ZNF826P	2.68659	2.60891	2.57546	3.04267	2.63933	2.58687	2.58049	2.46687
SDF2	8.55055	8.42387	8.60904	8.16338	8.90013	9.08979	9.06962	8.51014
TRPC1	7.55448	7.53007	7.27135	7.7799	7.68625	7.88871	7.74431	8.26842
PTRH1	7.49786	7.22937	7.36519	7.55923	7.85109	7.50041	7.66559	7.89875
TMEM136	21.7986	21.3093	20.6954	21.4418	21.403	21.6903	22.1985	23.1456
GTF2B	10.3712	10.4421	10.1873	10.0869	10.6413	10.6731	11.0532	10.4552
POGZ	27.419	26.8576	26.3077	26.2889	26.67	25.1826	25.553	25.8777
PTDSS1	16.4479	16.9877	17.2051	18.2664	15.9259	16.6171	16.4052	16.822
DRAM1	14.1934	15.2372	14.9579	14.9781	16.1286	14.3459	17.3125	16.9622
RBKS	9.5188	8.27758	8.98234	8.92443	10.1366	8.80929	10.1471	9.89638
SLC12A6	19.5747	17.6021	17.9975	18.0946	20.4123	18.4405	19.3117	19.7041
ZSWIM3	8.73965	9.20265	8.78632	9.2133	9.19566	9.28287	9.55003	10.4518
IDNK	5.66042	6.19391	5.8065	5.13253	5.68207	6.45548	6.90944	6.814
UBAC2	53.3248	54.0192	53.7816	53.3399	52.1296	49.2139	54.0255	49.4866
NAF1	12.7909	12.3079	12.7137	12.1695	12.4916	12.1862	11.8173	11.7442
KCNG3	7.45955	6.06775	6.58878	6.62446	8.37878	7.81763	6.62092	7.71301
NDUFAF2	9.83177	10.1018	9.79688	10.3505	9.79094	9.64002	9.54758	10.022
UNQ9370	5.92422	5.81755	6.14478	5.85678	5.71915	5.496	5.75347	5.87304
PIGO	4.90555	5.00091	5.04538	5.15792	4.66356	4.9066	4.96007	4.44363
MARK3	32.3895	31.8753	34.1344	33.0694	31.7333	29.0681	32.4261	30.7727
TRIM5	15.6975	17.6679	17.3131	17.1392	16.7906	17.8957	19.4029	19.4356
SYN3	7.37764	7.44801	7.51114	7.50591	7.34906	7.00976	6.74935	7.51095
BBS2	8.73836	8.35949	8.24199	8.18577	9.29886	8.4257	8.74684	9.01942
SETD2	21.3756	23.1262	22.754	23.2425	21.0342	21.6615	22.178	21.7857
FIGF	4.73411	4.51956	4.69108	5.00028	4.55634	4.04446	4.27965	4.76951
SLC22A18	7.00031	6.94748	7.31144	6.80929	7.21301	7.2592	7.99178	7.62998
RNF19B	6.36297	6.39564	7.14096	5.50876	7.25838	7.16079	8.18595	6.65933
IGLV1-44	2.61087	2.80697	2.77527	2.95174	2.78195	2.62201	2.51171	2.73217
SGOL2	24.0227	23.1108	24.0593	19.669	20.4968	22.379	18.7874	19.6122
EPHA10	8.96957	8.59679	8.35927	8.5907	8.35066	8.66867	7.93946	8.36845
C10orf122	13.6661	13.8452	13.7359	13.8836	14.044	14.3305	13.8293	14.8971
CLCN4	17.8722	20.0675	20.3724	16.9198	18.4685	22.2765	23.5595	21.2025
PKM	29.9894	32.3717	32.0974	30.2768	28.9059	30.2076	30.831	29.2284
LARS2	7.16355	7.23753	7.82542	7.41997	7.05255	6.86882	7.32074	6.98231
NUP62CL	8.27872	7.23677	8.11261	7.722	8.70737	8.11471	8.54321	8.36081
LRRC57	8.4817	8.44389	7.89454	8.64557	8.6924	9.36395	8.42349	9.40342
ATP5D	30.0962	31.5958	30.8244	31.0465	29.5453	30.624	30.4409	29.7709
UHRF1	20.3537	19.4574	19.9942	20.0852	19.9419	19.5317	18.2365	19.0425
APOB	8.74853	9.14427	8.86683	8.66004	8.5251	8.36115	8.5522	8.70085
PPEF2	10.0863	9.99678	9.99674	10.6526	9.87879	9.86524	9.99182	9.9602
BEST4	3.39839	3.60348	3.31051	3.42031	4.05875	3.9649	3.6214	3.53246
SCNN1D	18.6488	18.6675	19.8646	19.4608	20.0987	19.3473	20.5809	19.7146
ABCD4	18.1714	17.424	17.8268	17.7265	18.0819	18.051	18.2623	18.1125
DYRK1A	16.1724	16.8977	16.5181	16.3212	16.1083	16.1973	16.2021	15.9536
KIF17	4.95571	4.81797	4.72384	5.02063	5.11217	5.0656	5.63381	5.15404
CDH24	12.0593	11.8225	12.3079	12.6759	12.4702	12.9676	12.7005	12.5706
CDC42	71.1208	74.0128	75.1198	72.1742	72.598	74.069	76.0896	73.9068
FAM214A	11.5736	14.3713	12.5625	12.5301	12.7966	15.0569	15.749	14.2271
RAB18	77.8987	79.6046	75.4847	73.6348	77.9656	80.1236	78.7296	75.9996
LRRC19	6.06155	5.94108	6.34928	6.15761	5.71719	5.80685	5.90111	6.13132
LIN7B	4.87683	5.31123	5.4981	5.1626	5.29189	5.81034	5.86053	5.61829
GSK3B	17.2554	18.1238	17.136	17.4705	17.2637	16.186	17.3353	15.6097
PHYH	7.79251	7.59022	8.24394	7.55245	7.91176	8.03076	8.93581	9.02123
STX11	15.4642	16.5047	14.7017	17.0319	17.0681	20.5703	15.565	21.4738
TRAF2	14.0581	13.867	13.8719	14.6644	13.7061	13.6563	13.6092	14.0566
ARL2BP	27.2189	28.459	26.8456	29.2157	28.6146	28.76	28.7415	29.5419
SMCR7	6.82744	7.2351	6.94802	6.91896	7.03023	8.20893	7.57519	7.39703
RASA1	16.953	16.467	14.9251	15.5225	15.6711	14.4366	14.926	14.8284
NUP98	21.8697	24.6781	23.7499	23.2599	20.889	23.085	22.472	21.3786
RS1	3.45714	2.91766	3.26197	3.78576	3.10623	2.5847	3.0383	3.08306
ZNF248	17.7526	19.4858	18.1521	17.2943	16.6463	17.4119	17.9417	17.3017
YOD1	9.27768	8.71644	9.29477	9.50104	9.45883	9.42668	9.60195	10.0796
BDP1	17.1499	17.7791	17.8769	17.1449	17.2616	17.1143	16.8973	16.328
MAGI1	34.23	31.7205	30.3615	31.216	31.8473	27.8442	30.0003	28.3862
MAX	51.1188	53.3171	52.2902	49.6581	51.2566	54.763	53.073	51.4499
WDR66	7.83119	8.05163	7.48143	7.68248	8.48217	8.12469	7.75672	8.61769
BCL6	29.5826	28.9318	25.5881	26.1627	30.0592	30.7379	27.5254	31.7587
NFIA	45.2203	44.1642	56.9694	52.6617	41.8359	33.7329	47.7796	43.1589
DNASE1L1	11.0063	11.0896	11.4816	11.0467	11.3378	11.2638	12.1187	11.9466
CYB5R2	7.34229	7.12973	7.24731	7.4438	7.49578	7.93478	7.66428	7.45477
APOBEC3H	17.1596	16.4149	17.5216	16.6191	20.0269	16.4753	20.6844	17.8233
SET	35.772	36.0922	36.3406	35.2555	35.2894	35.8828	35.1102	33.9677
ATIC	9.97909	10.6692	10.4384	10.0784	9.94843	9.92337	10.0996	9.55652
OSR2	16.5909	17.6296	16.6753	17.4593	17.6126	19.5661	17.2588	21.3211
PGBD2	11.2437	12.1047	11.5917	10.6493	12.0176	12.4458	12.0639	11.9242
SAMD1	4.76347	5.02573	4.9501	4.71265	4.73061	4.3888	4.59827	4.59977
KCNIP1	7.5167	7.30631	7.8221	7.59103	7.29231	7.18279	7.27082	7.54774
SETD5	12.4145	13.4567	13.9759	14.3881	12.3371	12.4995	12.9857	13.1925
SLC16A12	2.75947	2.76174	2.7664	2.65173	2.87188	2.93993	3.25407	4.24992
ROMO1	23.5537	23.6568	24.1063	24.792	24.0432	24.7469	25.1324	25.5285
TNFAIP1	18.6504	19.7867	19.7857	21.076	19.6365	21.6808	21.8938	21.737
CASK	29.3916	33.5465	31.8326	28.4873	27.9205	26.8315	31.1468	25.076
MDN1	18.0115	16.378	18.2697	15.7836	17.2872	15.4234	16.0888	14.4215
TP53INP1	12.924	9.48303	11.3572	10.1978	15.0764	10.4867	14.5366	13.2701
UBE3D	12.178	11.6841	12.9513	10.8269	11.445	9.83016	11.612	10.4059
C12orf5	14.1904	16.0831	16.443	15.2607	16.3444	16.4702	18.4262	16.1296
DNAH7	3.38056	3.53927	3.29278	3.59846	3.47506	3.67357	3.82685	4.31883
R3HDM1	28.1683	28.0393	28.7704	26.0151	27.1892	25.4706	27.2429	24.3787
NOS1AP	8.03725	7.6728	8.22644	8.85463	7.74804	7.88741	7.5702	7.94991
NAPEPLD	32.7173	34.9525	31.1701	30.2341	30.6495	30.9228	30.4275	29.8223
ANKRD11	26.9681	28.2445	27.0509	24.8942	25.6608	25.0019	26.1454	21.4476
TMEM97	39.5927	41.0296	39.866	41.5805	43.1319	43.4608	39.5298	42.6505
PUF60	18.9322	18.025	19.4213	18.6457	18.3211	18.3725	18.2923	17.5222
IDS	47.9475	45.6583	44.1701	44.8345	48.1291	46.5193	46.5141	48.0414
SBF2	22.5512	23.1783	20.5573	20.9255	21.3058	20.706	20.0397	16.8618
EVI2B	5.46396	5.36777	5.50025	5.73663	5.49886	6.89433	6.02437	6.11351
HIST1H4A	92.4244	92.0234	93.9771	93.9298	89.03	89.1561	87.8575	88.9243
NSUN6	14.9697	15.1539	15.3441	14.6008	14.5889	14.6804	14.7502	14.6761
TTC26	35.9695	37.8602	36.6715	37.4371	37.9197	39.0511	36.4914	39.255
MCM3	40.6178	38.7404	40.9012	40.3308	39.7754	38.7655	35.8017	37.8635
WNK1	29.8942	30.4489	33.5374	33.3612	28.0128	28.7828	31.5125	29.6545
FAM63A	13.2553	13.4293	13.5602	14.1409	13.8898	14.2577	13.7889	14.8293
ISCU	30.7034	30.2082	30.0139	29.5697	32.1145	29.6969	33.0332	31.2281
RPL15	61.7899	60.5954	60.6433	60.7843	61.9508	60.1924	60.9643	60.7111
CKAP5	18.46	15.9055	17.5658	16.3658	16.9118	14.0312	15.7532	15.3466
LCE1F	7.4393	7.0372	7.33938	7.51458	8.01546	7.5434	8.11702	7.47322
RSBN1	33.3687	32.5707	31.2139	31.1188	31.7479	30.7547	30.653	30.4504
GFRA3	7.60432	7.09141	7.5314	7.85622	7.21743	7.07731	7.14353	7.533
SLC7A11	25.5833	27.1162	25.5223	27.9406	22.7292	25.9369	25.2119	25.4576
ASPM	19.6842	20.1034	20.8958	21.4768	17.3337	18.7896	17.0579	21.2578
LBR	19.1108	18.7556	18.8804	18.3586	18.7297	18.6768	17.0882	17.0202
KRT85	11.9266	11.6013	11.0405	12.1522	11.4627	11.1137	11.3912	11
ARHGAP11A	40.9749	36.6777	38.0241	36.1133	35.5834	36.8069	31.9212	35.7137
RPAIN	76.7176	73.9271	72.5083	75.8133	78.8131	75.5802	74.9148	77.8965
RFX5	23.1347	24.0148	24.2285	25.4474	24.9766	24.5303	25.9504	26.536
ZSWIM4	8.0581	8.30748	8.02144	8.10078	8.23529	8.5473	8.34249	8.58288
RAP1A	28.8107	29.1113	28.4228	28.4281	28.273	28.2359	27.7293	28.4246
N6AMT1	11.6795	11.7648	11.4127	11.154	11.0816	11.2693	11.3038	11.0702
ABCG1	20.0482	18.9828	19.3888	19.2049	20.9098	19.4979	19.7537	20.4812
HSDL2	26.243	27.5564	27.6813	27.3369	27.7454	27.67	29.1301	27.4777
FAM71F2	6.84472	7.05995	7.13863	7.29299	6.79472	6.44149	6.99538	6.96955
PRSS54	8.51291	8.25917	8.0611	8.41847	7.86406	7.90948	7.82711	8.46299
JAK2	19.0472	18.6398	17.373	17.0504	19.7115	18.9685	18.1508	20.427
APOC3	3.65706	3.41429	3.7777	4.02032	3.86505	3.84509	4.15933	4.1445
ANXA5	60.4323	58.9384	58.0825	61.3258	60.0876	61.3339	60.5227	61.9789
HMGB3	17.8529	17.5462	18.0991	17.0602	17.8016	16.8367	16.1958	16.687
MFSD11	15.7277	15.9966	14.3138	14.4412	16.565	17.4181	15.6158	15.5323
CCRN4L	9.21328	7.8076	8.65231	8.22388	9.24179	9.10369	9.10052	8.94122
RPL5	30.0661	29.9899	30.2791	29.6964	29.5823	29.9957	29.6192	29.5145
TNPO3	24.1667	23.9673	24.0378	24.1188	24.2168	22.5152	23.6777	23.082
MICA	16.1154	14.5333	14.735	16.3609	17.6699	16.39	15.8521	16.6324
MAZ	26.0064	25.9334	26.7171	26.9206	25.66	25.5851	25.4676	26.1596
MIR3658	9.38111	9.03278	9.40836	9.88476	9.11245	9.08251	8.94789	9.26951
CEP192	8.69531	8.6427	8.78887	8.39381	8.70007	8.48117	8.35107	8.39579
USP7	40.4207	38.6253	39.6331	37.5093	38.8941	36.5231	37.552	35.158
TOP3B	15.243	14.8992	15.3456	15.0571	15.4235	15.5038	16.1167	15.3533
COL10A1	5.70056	5.87081	5.89205	6.02272	6.05049	6.45109	6.00785	6.16381
SAE1	30.2607	28.5608	29.4638	28.5597	29.4002	27.5965	27.5941	27.2372
PAXIP1	7.99746	7.74877	8.16588	7.63099	7.77194	7.67423	7.4394	6.94613
RPL10	43.2627	43.401	42.7153	42.6974	43.8147	43.1276	43.2242	42.4994
CYP2U1	19.6645	17.512	18.271	17.4449	19.0598	19.1811	21.3548	18.1319
ST8SIA3	13.118	12.8981	12.8218	13.0146	12.5175	12.4636	13.0216	12.8372
PDZD3	12.8179	12.8592	13.3044	13.4671	12.5283	12.6341	13.0552	12.9413
LOC100506732	49.3411	48.1725	48.8592	47.3029	48.3921	47.7197	46.4609	45.9817
GSTT2	7.63491	7.01613	6.96415	7.2977	8.3797	7.75775	7.39346	7.5952
CHCHD4	14.6423	15.2542	15.6256	15.3954	14.4012	15.1208	14.78	14.735
CDKN3	71.0405	74.3567	76.2638	68.6773	67.4741	73.2906	65.1913	63.8846
ATRX	53.8118	54.9004	50.3604	57.1366	53.2248	48.3743	50.3236	49.9276
LIMS3	3.35973	3.52382	3.79014	3.39111	3.24003	3.22422	3.25845	3.2606
BCL10	20.1183	20.924	20.5224	18.5339	20.3488	22.0233	24.1046	20.8266
MAP1LC3B	29.8978	28.1493	26.5833	26.978	29.2303	30.0365	29.1697	28.4188
LOC100506558	5.47553	6.52172	6.89691	5.48981	6.29155	7.69151	6.6852	7.50894
PTCD2	12.7034	12.7482	12.9356	12.5022	12.1736	11.3335	12.4645	12.783
C4orf50	8.84243	8.48171	8.46238	9.35004	8.49202	8.48148	8.22533	8.49975
COG1	12.3421	12.0282	11.9856	11.6064	12.5989	12.398	12.512	12.123
STRBP	27.2072	28.068	27.3393	26.7114	26.4178	27.2654	26.5285	26.8904
KIF5A	17.0618	16.9102	17.4187	17.279	16.9569	16.4792	16.9195	16.9593
ZNF169	24.03	24.3178	26.8333	22.6329	22.5835	22.0834	23.7191	22.3041
STMN2	14.3738	13.9734	14.1512	14.0046	14.2624	14.6143	14.3464	14.5983
TARDBP	30.0204	30.7676	31.4464	30.8921	28.7445	30.3805	29.6706	30.3749
GNPTG	21.1517	21.7586	19.9956	19.7208	21.7899	22.6071	21.7812	20.7027
FA2H	20.3887	19.2502	19.0902	19.88	21.2825	20.0161	19.9557	20.7575
PMAIP1	21.5721	20.7059	18.9196	17.9233	22.6069	22.1676	20.6961	20.5965
PDIA3	18.5085	18.1719	18.8678	18.0299	18.2832	18.0598	18.0489	17.2536
LNP1	5.2893	4.95997	5.39608	5.89848	4.77458	4.72922	5.18252	5.28752
OPA1	41.9275	41.4957	42.0369	41.3602	40.1639	40.6044	41.748	40.9437
PLCXD2	12.4492	9.96425	10.6185	11.1385	13.4714	11.4963	12.4193	11.7696
C17orf67	9.20907	9.37364	9.27354	9.79074	9.18614	9.32019	8.96925	9.16781
TMCO7	12.2773	11.6314	12.2432	13.2423	11.7903	10.7596	12.1175	11.7921
PRHOXNB	9.52293	9.24961	9.37005	9.43848	9.43072	8.86536	9.28072	8.94789
FAM190A	5.96587	6.06901	5.94073	6.30231	5.74666	5.77005	5.65977	6.16321
CASP12	3.55704	3.73512	4.01441	3.7551	3.39372	3.36128	3.60453	3.6379
CDKN1B	18.1436	19.1978	20.2227	18.667	17.6705	18.2288	18.624	18.2644
CARM1	9.81077	9.53408	9.84232	9.2108	9.43995	9.10488	9.42225	8.76124
RAI1	12.5632	13.1701	13.148	13.476	12.5874	12.4569	12.9608	12.8943
GFRA2	11.5707	10.9457	11.1671	11.2929	10.9185	10.9196	11.1684	10.974
DLGAP3	10.2469	9.91214	10.714	10.9624	10.0272	9.98388	10.0317	10.3158
FETUB	9.08776	8.68834	8.86224	9.13008	8.96931	8.38044	8.67272	8.70381
NA.4	NA	NA	NA	NA	NA	NA	NA	NA
KLHDC7A	4.71231	5.56589	5.23242	4.48988	5.27651	6.03955	7.68024	5.52709
PTRF	16.5537	15.4922	17.0212	17.9055	16.911	18.3655	18.3206	17.8011
YPEL3	15.4931	17.2755	17.6213	15.4796	16.9289	18.7952	20.8817	16.9541
PRSS41	4.61554	4.73854	4.78423	5.2712	4.43647	4.1477	4.72819	4.76652
TERT	7.79918	7.5928	8.13616	8.26543	7.93673	7.4642	7.56915	7.55912
MED23	19.8724	20.1001	19.1988	18.7549	20.2785	20.1454	20.8054	19.6189
CD200R1	20.5489	21.1629	20.2463	21.0805	20.4245	19.8911	20.5221	20.3759
TBC1D22A	20.1706	19.943	20.6476	20.5975	20.1422	17.9963	20.2619	19.1332
GPI	9.72644	8.85304	8.84226	8.72294	8.99027	8.56261	8.31918	8.10589
BRE	22.2662	23.2275	22.7369	23.2654	22.2837	19.9485	23.1937	19.4855
ACTBL2	6.67734	6.61694	7.01132	6.9617	7.21661	7.20329	8.92768	7.28605
ACBD3	16.7045	16.3454	16.5383	16.0526	17.4521	16.4127	17.2913	16.67
PSMB5	54.2307	53.6182	54.964	53.1656	54.7901	55.1545	55.9082	52.907
WDR26	42.1605	40.9659	42.4813	40.7784	41.692	42.2806	44.524	42.6538
UNG	18.0706	17.4129	18.01	17.6966	17.5245	17.9014	16.0567	16.4384
FUT5	14.652	14.6635	15.056	15.2881	15.1053	15.5594	15.5114	15.09
C18orf21	8.96618	9.12346	8.97067	8.78353	9.20586	9.29023	9.41623	9.15494
IFIT5	14.923	15.3848	15.1187	13.9775	15.6305	15.9852	15.3814	15.166
PROCR	8.78895	7.75044	7.89497	8.11614	9.39633	8.21856	8.75566	8.76815
HNRNPUL2	8.87125	9.23702	9.19178	9.0161	8.70149	9.09119	8.81675	8.62499
NDUFAF4	24.5914	24.025	24.928	23.3773	23.7069	24.0509	23.3138	22.2015
TCF3	32.1775	32.3082	34.1423	33.3028	31.152	31.5985	32.11	32.5471
HIGD1A	6.96533	6.5097	6.7994	6.29662	7.26757	7.18372	7.48814	6.65581
PRC1	25.7205	23.9562	24.6472	26.0215	24.8366	23.5704	21.1373	24.1127
S100A11	9.68003	9.94121	9.74344	10.829	10.3115	10.3607	11.1374	10.9488
PSME1	30.6401	31.9918	31.0921	30.0626	31.2715	31.7547	31.3451	31.487
KDM1A	10.606	10.7417	10.5581	10.1819	10.3888	10.3363	10.112	9.76812
ODF2	21.3117	19.3811	21.015	19.2837	19.8777	19.0448	19.3353	18.457
TM2D2	23.2905	22.8175	23.6491	21.5382	23.6152	23.2674	23.9597	24.0194
KLHDC2	10.2356	10.349	10.221	10.4342	10.4366	10.4709	10.687	11.1195
NUDC	10.4602	9.98419	10.51	10.6542	10.1765	10.188	10.1363	10.2322
BBX	48.7174	47.211	43.5135	46.5	47.3871	41.6462	41.721	42.4106
CCDC126	19.8773	19.1685	19.612	17.1489	21.3696	20.2555	19.8044	19.5928
SDHAF2	8.4337	9.13159	8.94843	9.06827	9.04048	9.28396	9.43025	9.36509
BUB1	10.345	9.84056	10.1628	9.72539	9.28914	9.90583	8.21131	9.88359
RPL34	35.544	35.8894	36.2499	34.762	35.6615	36.5878	36.6472	35.4031
TBCE	16.8735	16.9266	16.5426	16.4048	16.6835	15.9988	16.3786	15.6492
C3orf38	32.5272	32.9788	30.6428	30.9866	32.77	34.3696	31.9157	32.789
DHODH	5.67166	5.71495	5.78698	5.91547	5.68173	5.49325	5.73527	5.24531
CPLX4	9.94939	10.573	10.3797	10.2815	10.0573	9.86593	10.0013	10.2106
IVNS1ABP	36.505	36.2366	36.9672	35.8789	36.0843	35.9531	33.331	35.0457
ST6GALNAC2	5.19679	4.70817	3.57095	3.71888	6.52295	6.028	4.60637	4.6244
UTP18	15.9509	15.0076	15.0744	14.877	15.4605	14.5462	13.992	13.9001
STMN1	67.2071	64.6078	65.4568	64.7078	67.628	67.5833	64.0901	67.5824
MRPL49	9.41266	9.06469	9.44124	9.30857	9.81275	9.59246	9.89183	9.37217
ADSL	14.7058	14.3829	14.3997	14.262	14.4148	14.0004	14.2989	13.8403
KLF12	30.5252	33.3101	35.4056	32.4265	29.7716	28.5903	33.3944	29.2885
GREB1	11.0361	10.5138	10.9141	10.9979	11.4688	10.9741	12.5964	11.2751
RBP4	4.90555	5.16635	4.95611	4.48267	4.92457	6.35003	5.29082	5.67022
PRKDC	32.3393	31.6798	32.2778	30.1802	31.5638	30.974	29.7312	28.4854
YPEL5	17.7984	18.1484	16.0171	15.6814	18.7038	18.5224	18.538	17.101
ZNF79	3.93792	4.27984	4.65266	3.95994	4.73836	4.69306	5.91528	4.40534
SAMD14	9.03125	8.77949	8.70458	9.90832	8.71461	8.36153	8.78075	9.0369
POLR2D	12.6389	12.1092	12.1583	12.4566	12.6358	13.1955	12.3587	13.0825
AGFG1	45.752	46.0522	49.1005	47.6187	44.5029	43.0796	47.1241	45.3828
ABRA	6.19595	5.92321	6.23243	6.35092	6.02559	5.99188	6.05549	5.6466
TPX2	10.7306	10.258	10.7234	11.1995	10.3104	10.2271	9.87978	10.8393
CPEB4	28.1893	26.5505	26.8748	25.1511	28.221	28.658	30.4935	26.3965
POLR3B	7.77746	7.93189	7.77129	8.35547	7.72069	7.37203	7.64669	7.99071
B3GAT1	12.5059	12.6073	12.73	13.0228	12.7203	12.0972	12.3168	12.5422
C5orf44	22.9545	23.6121	23.6297	22.5064	23.3157	23.6462	24.2465	25.5163
HSPA9	55.2743	55.1856	56.0973	54.4565	54.0311	54.6679	54.2149	53.0945
ULBP2	8.46154	7.68487	8.53586	6.32686	9.37189	9.22405	9.58956	7.74677
XRCC5	23.4448	22.4217	22.8421	22.4709	22.9945	21.5273	21.9326	21.3733
HNRNPA2B1	23.0479	22.4362	22.4418	21.2313	22.2026	21.7355	21.1533	20.8008
PCDP1	6.72164	7.04149	6.76066	6.9162	6.85794	6.51715	7.04206	6.6201
PIDD	5.95679	5.77013	5.89183	5.18228	6.15672	6.20657	6.34112	5.88313
EIF4G3	41.6204	42.6748	44.6966	45.6471	40.263	37.2255	44.2818	39.9519
C8orf33	25.8581	24.9682	25.9016	25.5357	25.2704	24.8986	24.6452	25.2007
CYB5R1	17.9549	17.9577	17.5568	19.2017	18.4524	19.4404	18.6647	19.5317
ARHGEF25	3.91609	3.26382	3.61301	3.73849	4.12142	3.87776	3.64919	4.2566
RCC2	31.5735	32.4085	31.839	32.3865	31.0704	31.8564	31.1277	31.8094
SNRPD1	31.1844	29.8112	30.6987	29.905	30.3861	29.5744	29.2899	28.9732
TCIRG1	14.2314	14.9946	15.4767	15.2688	15.2033	16.0859	16.0772	15.2853
LRRC16A	7.77313	7.79652	7.69158	8.41257	7.53527	7.12496	7.18206	8.1065
C1orf50	6.8356	7.5322	7.37366	7.24525	7.22558	8.09733	8.40647	7.64489
SAP30	18.5891	18.5416	19.6212	19.5671	17.9124	18.576	17.331	19.0736
EP400NL	4.94876	4.7387	5.27859	4.97376	4.9968	5.38539	5.3044	5.86873
CUL1	18.5394	18.9605	18.1354	19.6193	18.1241	18.1712	17.7793	18.5864
DIP2B	18.2272	18.3129	17.9846	19.3333	17.9225	16.8686	18.1387	18.0403
WFDC8	8.83849	9.44526	9.16074	9.95858	8.9141	8.85078	9.09154	9.01222
DEDD	32.2146	33.1223	32.3189	32.3353	32.0591	33.2411	33.8118	34.2907
MKI67	41.726	41.2166	43.4104	38.5446	38.4079	41.6988	35.8619	37.6185
LRRC14	15.8485	15.4726	16.3135	16.0575	15.1381	15.6797	15.5382	15.7527
DDX18	20.2418	19.5456	20.2945	19.9719	19.7582	19.8614	19.457	19.6043
ATP6V1G1	38.4633	41.9187	38.7122	39.3794	39.0783	43.7992	41.9397	40.7973
SYNPO2L	11.1121	10.6196	11.1684	11.453	11.3414	11.4773	11.6044	11.4525
KBTBD7	13.0635	14.6137	14.1372	14.2171	12.6449	12.6954	13.191	14.2628
RPLP2	26.7448	27.2333	26.7332	27.1082	27.5842	27.7838	27.1112	26.8781
EED	28.3361	28.3512	29.4753	29.6948	29.1202	29.445	29.3954	30.1655
JRK	16.9311	16.0709	16.0996	15.9362	15.5847	16.1532	15.4873	15.7694
ZNF101	11.1125	10.9673	11.8413	9.88463	11.6509	11.7855	12.4416	11.4281
EPB41	19.8108	19.6076	20.1058	19.3789	19.8867	18.8815	19.3497	18.588
NPY2R	5.83275	5.96541	5.7801	6.00517	6.17029	6.39137	6.32714	5.89915
SRA1	7.07089	7.46434	7.79917	8.34269	7.96368	7.9635	8.86315	8.36666
TTC16	4.8184	4.77024	4.56107	4.9966	4.70235	4.75385	4.80867	4.74592
TADA2A	9.75491	11.2559	10.4011	8.56254	8.71967	9.20058	9.25707	8.65361
FAM116A	9.37778	8.94732	8.85584	8.92582	9.03751	8.64252	8.64585	8.70908
PLEKHA5	17.6979	17.7615	17.9063	16.7532	17.1248	16.0889	17.2852	16.8685
SPDYE6	3.13098	2.79438	3.08083	3.14775	3.28454	3.55064	3.15074	3.21467
ALOX5	6.10372	5.89581	6.1088	6.39391	7.29894	6.3315	7.14696	6.10145
PLAT	37.9347	30.1002	31.1278	33.6761	40.5704	36.8262	33.9343	35.9971
SLC38A1	41.4419	42.9408	42.0037	44.8217	39.0009	40.9135	39.376	42.7082
SIVA1	14.8398	14.494	14.8542	15.7504	14.5838	14.5343	13.8965	15.4377
PHF3	38.5867	39.6983	38.5928	36.0622	37.3295	36.799	37.2814	35.1025
CUX1	24.4949	24.1347	25.598	26.7802	23.9993	22.9014	24.9218	24.5032
STX6	21.9655	22.7911	22.8365	22.3682	22.8649	22.5722	23.6967	22.769
KCNK1	19.4101	17.9332	17.8541	18.369	19.7224	18.9823	18.5656	19.4481
SAMD8	6.70117	6.58531	6.26479	6.04788	7.0017	7.25411	6.78914	6.49304
HHAT	10.548	9.89476	10.4546	9.56236	11.8839	10.8146	11.7541	9.91906
CARNS1	15.3189	15.0453	15.8325	16.1457	16.5068	15.7227	16.4472	15.8869
PGM1	16.9865	16.6767	16.2459	17.041	16.6056	16.0931	15.3889	16.552
C15orf23	10.0084	9.9032	9.95183	10.1978	9.22288	9.99553	9.28618	10.101
STAU1	27.7746	28.0405	28.0458	26.9195	27.34	27.4509	27.415	26.1526
VAPA	59.7289	56.2115	58.6874	58.3148	57.246	52.7465	56.366	55.1129
DRD2	8.24909	7.6654	8.33503	8.66708	7.95763	7.89963	7.81953	7.97629
FAM35A	10.4725	10.6138	11.0977	10.5225	10.2331	10.0779	10.8074	10.0886
FAM126B	18.4193	19.6915	19.3099	17.8387	18.9927	20.4035	20.4919	19.309
MAST2	10.8144	10.4507	10.7799	10.4064	10.7574	10.0515	10.2561	10.1434
DEPDC1B	30.8925	28.3519	28.4685	27.3661	28.3524	27.7004	23.1148	26.4404
MRPS27	26.2014	27.227	27.4139	28.3678	25.6874	25.2436	27.2295	26.4595
CDIPT	18.3336	17.7944	18.3567	18.6873	18.5456	18.3994	18.9813	19.0841
TROVE2	32.6659	33.3644	30.9529	34.4082	33.4235	36.4822	33.022	35.5013
CCNB2	10.5105	10.685	10.6647	10.7271	9.45997	10.4848	9.60246	10.8577
AGBL2	12.1084	12.4566	11.8285	12.9754	12.8113	12.4557	12.9424	13.3226
MED19	15.6995	16.782	16.2448	15.4595	16.2146	17.0794	17.3954	16.4245
MOSPD1	19.1888	17.2893	15.7233	18.4846	20.0385	18.0307	18.5107	18.0699
MLL5	73.527	72.4225	68.7965	73.1464	69.5847	67.8981	70.3683	68.4191
IPO13	10.3576	10.5555	10.2673	10.4005	10.5817	11.9627	10.9979	10.6408
PLEKHA7	8.19515	9.17669	8.78525	8.84733	7.88819	7.99003	8.58858	8.70397
GTDC1	19.1508	19.1927	16.7685	16.1823	18.106	15.3781	15.8508	14.4799
CD300LB	8.29242	8.57399	8.42093	8.7409	8.25901	7.89969	8.36025	8.49535
GPR152	4.20199	4.21566	4.5119	4.86389	3.94512	4.27143	4.24435	4.24139
LOC645954	15.248	15.8221	15.7132	15.6351	15.7259	14.9446	15.2345	14.6166
MGAT3	8.92646	9.1142	9.55483	9.25408	9.05892	8.78148	9.08687	8.87454
MBNL1	74.5564	72.6364	73.1585	68.3201	70.6316	66.1279	69.7984	62.5666
C17orf110	13.172	12.7005	15.1899	15.3485	14.0878	15.5079	17.6025	15.9824
SRP14	35.6138	35.7505	35.6668	36.5568	35.9494	36.2534	36.5248	37.4497
SMYD5	10.0007	9.79301	10.2263	10.3915	10.1852	9.22351	9.55834	9.98821
CTCF	8.98987	9.47457	9.42811	8.77346	8.72206	9.11617	8.73941	8.49257
PRCP	27.2639	28.5335	28.4938	26.689	28.0261	28.9112	29.285	27.8327
EDNRB	16.6959	16.3934	16.9873	17.0119	17.0159	17.1867	16.8791	18.1162
ARID4A	34.8186	35.2807	32.8743	31.572	34.8022	35.3616	35.0685	34.4931
TRIM41	23.0676	22.1846	22.6758	22.1796	22.9952	22.6845	23.185	23.1377
SPAG1	15.3892	17.9474	15.9736	14.7947	15.9656	19.0141	18.7552	17.1028
PDSS2	16.651	17.8447	17.5847	16.5713	16.0039	15.9556	17.4902	15.6614
COL6A2	17.9142	17.8287	17.5543	17.5252	17.6948	17.1942	17.0214	17.515
NOP16	9.23106	9.13841	9.61849	10.124	9.15133	9.313	9.40953	9.52078
TMF1	23.6433	23.1836	23.2356	21.8458	23.7358	24.29	24.1527	23.0832
TTC36	8.09406	7.81937	8.53508	8.77479	7.96601	7.89333	8.16339	7.80166
MTMR7	17.0474	15.8969	16.9857	16.9538	17.6324	17.0776	17.0366	17.2498
FAM188A	16.9559	16.9318	16.7582	16.0171	17.515	17.0903	18.2595	16.681
FAM20B	13.5475	14.557	13.9318	14.326	13.2951	13.8997	13.0205	13.9771
SCN3A	8.92227	8.528	8.72248	9.19067	9.11048	9.22753	8.92579	9.50052
CHDH	16.6582	17.2041	17.6542	17.1382	16.8476	16.8796	16.1998	16.8736
ZC3H7A	31.6186	33.0101	31.3922	29.7588	30.2243	30.8787	30.3091	30.2111
CDK4	38.1272	37.7825	37.6946	36.7201	36.8983	37.9472	35.3062	35.1258
PTPRK	24.7931	29.7318	27.2177	25.98	23.9755	23.1698	25.0446	20.292
ACTA2	11.5344	10.7058	11.9035	9.97683	13.7714	11.9719	14.4567	10.6737
ALS2CR12	5.69108	5.77831	5.62391	5.85781	5.95253	6.28695	6.13027	5.77137
RNFT1	27.0912	27.2359	26.7715	24.6076	28.0511	27.908	26.946	26.8807
C1QTNF3	12.3109	11.2494	10.9741	12.3742	11.5589	10.637	10.7257	11.3743
COQ10A	7.41239	6.49573	7.1875	8.18008	7.81115	7.79669	7.76037	9.17734
IDH2	24.3592	25.7129	26.6022	25.0191	25.6802	26.536	26.1886	26.7842
SRPK1	26.1096	26.9718	26.4641	25.659	25.8135	26.393	25.4546	24.2555
PI4K2A	11.3284	11.0845	11.6908	11.2448	12.3058	11.529	12.6556	11.3598
IL13RA1	27.7711	28.7024	27.3015	27.9502	27.5573	28.9433	29.0323	29.3049
TUBB6	25.6539	24.9995	27.0937	27.0895	26.4344	27.3451	27.6813	27.6032
F8	16.2148	15.523	14.4185	15.8444	17.9252	16.1406	15.3946	16.9493
THOC7	10.3232	10.5443	10.3515	10.4779	9.9324	10.3164	10.042	10.4908
HIBADH	17.8893	18.1121	17.533	17.7289	17.9024	16.7375	17.1031	17.5769
KIF20B	8.81964	8.96021	9.1551	8.71687	8.32943	8.75065	8.12684	8.98488
NOP58	20.9432	21.0576	21.3929	20.4407	20.7226	20.9605	20.3239	19.1359
SNHG7	21.1887	20.6663	20.3584	20.7223	20.4033	20.5037	19.5488	20.6389
RPUSD2	7.12451	6.68519	7.08879	6.86605	6.88289	6.79147	6.57631	6.60844
DAAM1	7.22292	7.65868	7.00664	6.46819	7.35513	7.41148	7.76998	8.27699
RRS1	9.59355	10.1251	10.2367	10.1049	9.45167	9.946	9.80659	9.60582
CCL26	3.97273	5.6991	4.8777	3.59608	4.37382	7.04223	6.40597	5.51614
REV1	28.1296	26.7885	26.4268	26.4891	27.2816	25.0488	25.5174	25.5252
HNRNPA0	20.3017	20.7929	20.6492	20.4133	19.7866	20.6218	19.5182	20.433
RAPGEF2	12.7929	13.3723	12.7018	13.6978	12.6974	12.2083	12.7856	13.4124
RAB41	3.38024	3.51499	3.13654	3.68244	3.26411	2.89059	3.3409	3.08852
SNTB2	24.3807	24.0573	24.7152	25.0935	24.0709	22.3573	24.0092	24.497
GGT5	9.79787	9.81284	9.63402	10.6756	9.51858	9.64687	9.63843	9.77332
C19orf43	19.6308	19.9519	20.2805	19.8591	20.1477	20.4394	20.5324	20.0565
PUSL1	7.67073	7.66456	8.11498	7.6896	7.55633	7.58675	7.63779	7.41911
UBE2A	29.0572	31.0445	28.7346	29.4058	29.6009	32.5608	30.0062	30.905
PSMC4	16.9085	17.3542	17.4888	17.3459	17.2972	17.9334	18.0563	17.3833
NA.5	NA	NA	NA	NA	NA	NA	NA	NA
TRPM7	13.3859	15.1678	13.8693	14.8546	12.9275	13.7616	13.7547	13.7899
TRIAP1	10.0714	9.71559	10.7107	10.7285	11.4471	10.2053	11.7165	10.8045
ANKRD44	12.0684	12.4887	12.3055	12.5763	12.3484	12.2351	11.9767	11.7398
TXNRD1	28.9136	27.4813	28.0483	28.8561	27.8428	27.0784	27.2649	22.3293
SMC5	23.4054	23.8411	22.5418	22.6303	23.1123	22.563	21.7119	21.9546
TRMT61A	13.8676	13.8287	14.413	14.0089	13.2194	13.4252	13.9596	13.9319
C12orf73	3.53797	3.81611	3.9223	4.20571	4.01515	4.31531	4.01948	4.29872
HNRNPC	56.944	54.559	58.016	54.5289	55.5211	53.3733	55.3798	52.572
ZNF775	5.392	5.22449	5.10896	4.99694	5.18399	4.94489	4.73813	4.91984
GNAI3	37.429	37.1257	35.8569	36.003	37.1535	37.4448	36.464	37.1699
NMD3	30.8871	29.8296	30.5996	29.6504	31.0664	30.891	31.1734	30.0983
ZNF684	6.4421	6.36288	6.92659	6.17852	6.75516	7.08593	6.60347	7.08674
PTTG1	11.8119	11.499	11.6708	12.2537	11.1268	11.4587	11.222	11.9655
CIAPIN1	28.9281	30.187	30.4579	30.5881	30.038	30.5717	31.0298	31.0371
POLD4	21.2216	20.0006	20.7866	19.1646	22.8633	20.4592	25.463	20.6906
SLC41A1	7.37299	6.70381	7.56288	6.87338	7.5107	7.7507	7.89903	7.3142
FAM172A	25.186	27.6037	23.6401	25.4989	24.6326	25.0956	22.4987	23.0821
PHKA2	14.1428	13.9227	14.036	14.9194	13.8662	13.5457	13.8069	14.2387
STARD7	31.2987	31.5233	31.4444	31.9624	31.1515	31.5435	30.6988	30.896
TSEN2	17.2783	16.9773	18.4276	19.0141	17.1773	16.2863	17.1166	17.5279
HLA-DMA	11.3487	11.1709	10.0001	9.3851	12.2029	11.0016	11.3581	11.3025
CYLD	21.3256	23.6494	23.1305	22.3358	22.1817	24.1019	24.6677	24.894
MAP4K5	25.0563	26.3431	25.4184	26.0408	25.0168	25.842	25.0026	24.113
SDE2	15.5321	15.2989	15.782	14.9856	15.7098	16.8598	16.2843	15.4009
BOLL	6.37873	6.1743	6.29767	6.58971	6.29997	5.83893	6.26692	6.13438
SEC61A1	22.5309	24.1398	24.2524	22.9514	23.6336	25.3811	25.5909	23.6334
NUBP1	8.24937	8.58892	8.52965	8.3954	7.92262	8.39736	8.16938	8.34152
ZNF99	6.2109	6.42697	6.76172	6.51608	6.89343	6.66913	6.8832	6.71439
ZAK	51.062	56.9538	53.4853	49.157	49.7614	52.343	49.3191	47.2359
CDKN1A	19.1123	14.3805	20.3857	14.4231	22.5848	17.8383	24.5975	18.1316
ATAD2B	12.7558	13.1988	13.8248	13.9023	12.1561	11.2342	13.3781	13.3705
KDM2B	37.8231	35.7974	37.0954	36.4637	37.0854	35.5672	34.9203	34.7671
KIFC1	7.29719	6.75171	7.43995	6.90197	7.02769	7.03279	6.07157	6.413
DLD	74.7345	75.2747	76.1651	73.7345	75.1883	74.4268	76.7826	74.3239
SLC25A13	22.9386	26.1607	26.1758	26.7293	21.4244	24.0092	24.889	24.4972
LGMN	44.3319	43.5131	42.6501	45.2155	46.3721	44.7492	43.4074	45.9141
SPATA24	4.96952	5.55444	5.13935	5.0472	4.80396	5.0439	4.81319	4.97176
HKDC1	15.0612	13.7383	14.5699	14.7249	15.1775	14.5555	15.5808	15.3513
KIAA1009	8.41516	8.49139	9.48192	8.27653	7.86865	8.09063	8.46699	8.29307
C14orf118	4.50083	4.29633	3.5208	3.60471	4.9063	4.92819	4.42749	4.15357
FAM25A	12.1767	10.0186	10.0222	9.82672	14.5345	13.176	13.3156	9.38616
PDS5B	14.5905	14.2991	17.5686	15.6227	13.3557	12.7134	15.7559	14.1438
CRTC2	4.46856	5.1561	4.80314	4.77364	4.40884	4.47651	4.62173	4.55412
REG1B	7.05731	6.68351	6.74882	7.25828	6.6519	6.28659	6.81969	6.87345
AASDHPPT	30.2275	30.2269	30.0925	30.0812	29.5423	29.9519	30.2799	29.491
KIF18A	9.65624	9.10776	8.87575	8.74003	8.76549	8.96951	8.06717	8.73255
STAMBP	9.30342	9.49353	8.99993	8.92351	9.47296	9.83092	9.78833	9.29488
WNK4	3.86787	4.01328	4.20784	4.03781	4.23674	4.23917	4.70474	3.89783
ADCK1	21.2285	21.6098	21.4131	21.9426	21.4231	20.4928	21.4294	20.9998
KIAA0564	15.5536	15.343	16.3034	14.535	14.6054	13.7647	15.7416	12.8264
DPH3	29.0267	28.9514	29.0419	29.9382	29.093	30.7547	29.7931	32.0017
MC2R	12.333	12.1871	12.6801	13.2962	12.2253	12.2414	12.2805	12.3122
FLT3LG	22.696	21.4333	22.7194	22.569	22.9294	22.962	22.5494	24.2562
PDK1	15.3552	14.0423	12.6011	12.394	13.545	12.8455	11.2114	10.9813
SLC25A26	14.2306	13.1264	13.3743	12.6795	13.7536	11.8131	12.6564	11.5088
FAM168A	18.9368	18.5024	19.3464	19.3655	18.793	18.6199	18.6142	18.7313
KLHL24	19.3424	19.9209	16.8877	16.6097	19.3141	19.2751	19.5244	20.5901
EXT1	6.11017	6.83132	7.02796	6.02524	5.77677	5.90767	6.61631	5.31444
TOB1	21.328	20.1174	21.1306	22.1208	22.4547	21.2435	22.362	22.1656
SYF2	15.5353	15.1264	14.5194	14.8231	15.7263	15.4363	15.9069	15.4766
DNAH2	9.74012	8.80966	10.7154	9.985	9.75132	10.3954	11.3613	11.0127
IPO11	19.5982	19.5608	19.2781	17.5201	18.5304	18.5156	18.0386	16.801
TSSK6	6.56606	6.42468	6.61627	6.86503	7.30621	6.65049	7.06878	6.86738
ALAS1	32.0664	29.3413	34.3531	31.368	32.9647	32.7426	35.7531	33.7562
RPIA	20.5257	18.5219	19.4297	18.2359	19.9202	17.354	17.3079	16.5167
ZNF80	8.79613	8.80296	8.50461	8.36085	8.17639	8.60712	8.3261	8.13616
KIAA0182	17.9362	19.1956	17.7978	17.3079	17.3204	17.2136	17.8731	16.563
BIRC6	13.7457	15.4113	14.2224	13.3056	13.414	13.4914	13.8032	11.6587
C6orf226	6.77902	7.70374	6.67789	6.56884	7.63969	7.57496	7.73452	7.09581
RALA	25.799	26.8957	26.6797	26.2452	26.5483	26.7063	26.7872	26.8322
HK2	15.424	14.8036	14.7942	14.2163	15.1301	13.9869	13.7998	13.3425
SLC19A1	19.3425	19.0251	20.1627	20.0008	19.1142	19.5504	19.1007	18.9866
CNGA2	8.0756	8.2196	8.27294	8.98328	8.20591	8.10291	8.14654	7.88333
PSIP1	20.6332	19.9978	19.9288	19.0042	19.5952	19.9006	18.5213	18.9267
NCKAP1	21.4329	22.2708	21.1644	20.5564	20.8214	21.3826	20.6569	19.7865
CEP128	21.011	20.0807	18.9173	18.3574	19.644	18.7094	16.0586	17.8376
TRIM22	23.9815	23.2719	25.4536	25.4348	26.4591	23.0515	36.0345	30.8635
NTPCR	17.6134	18.6261	19.0777	17.9979	19.8119	18.4081	20.86	18.5381
SERINC5	19.9659	20.0703	19.9658	20.6291	19.7435	20.2297	19.7252	19.5385
PLA2G2A	10.3066	10.3149	10.9219	10.7335	10.193	9.76862	10.1395	10.7621
ZNF706	18.3905	17.8448	18.0795	17.7769	18.3945	18.0082	18.4623	18.8662
RHOC	24.0489	23.4691	24.3152	22.6776	25.6151	24.6677	27.7079	23.1685
HRH1	23.3323	23.5998	25.4245	21.8606	23.2215	25.1791	28.022	25.4134
CYP4F2	37.5164	34.9618	35.5887	36.3903	40.701	36.8466	37.2704	36.2644
STXBP3	9.17839	9.42725	9.34768	8.68587	9.44748	9.36704	9.76111	9.81576
EDEM2	5.5255	5.05802	5.16683	5.40575	5.80433	5.42059	5.48842	5.5448
MIR1257	9.18223	9.59415	9.41929	9.36171	8.95056	9.36678	8.94986	9.34634
KIAA1804	15.048	13.9481	13.9768	13.5355	14.4722	13.5432	12.2687	12.6805
TRABD	27.2174	27.4877	27.9098	27.7946	27.2306	27.2597	27.3079	26.9715
DEAF1	5.37882	6.07571	6.61379	5.68178	5.34444	5.54946	5.62176	5.48106
FAU	39.74	39.8595	40.0397	39.0698	40.0755	40.1771	40.1608	39.3377
CLVS1	8.16628	7.51322	7.35937	7.16433	7.73248	6.69938	7.03676	6.25681
CENPA	7.35262	7.25177	7.66316	7.0481	6.31531	7.62515	6.25692	6.98549
STAM	18.0366	17.7303	18.3901	18.0043	18.5821	18.1856	19.4609	18.1625
YY1	48.2414	49.4704	51.8079	50.2725	46.3643	47.5512	49.3763	47.3142
CTSK	6.7995	6.61689	6.54897	6.04415	7.02205	6.88863	7.07108	6.64916
LRBA	9.07459	7.88749	7.88257	7.35495	8.40045	6.51093	7.64048	5.95531
RALGPS2	12.7219	12.8534	12.3944	11.4334	12.509	11.6933	11.2654	11.2528
CSRNP1	11.0068	10.3528	11.0713	10.8931	11.1814	11.1458	11.3128	11.0698
ANKHD1	56.3931	56.361	56.1136	55.8637	55.1843	54.2929	55.7203	54.7709
WARS2	20.2183	22.0251	21.5315	22.5743	19.8888	20.2279	21.0341	21.4293
YARS	9.88177	10.1743	9.57549	9.4776	9.52889	9.71208	9.34328	9.05209
FGD4	18.8813	20.2812	19.607	18.4279	19.4661	21.1073	20.338	19.7727
COX8A	23.9826	23.649	24.2786	23.8853	24.5268	24.4159	24.8487	23.9346
NDUFB5	21.7546	21.1515	21.0396	21.4345	22.0759	21.294	21.7235	22.1081
PTBP2	21.03	22.0281	21.7586	24.02	19.4541	19.9363	20.2913	22.7731
SLC6A2	10.384	10.1168	10.6112	10.5474	9.91379	10.1436	10.1297	10.5337
TAS2R43	13.1213	13.8232	13.2453	13.7274	13.186	13.3844	13.0669	13.1261
RGS11	7.02669	6.92337	6.76243	7.36505	7.07382	6.58077	6.95992	7.09769
VPS25	9.03606	8.98626	9.28822	9.35067	9.44622	9.19089	9.93377	9.50625
ABCA1	10.8891	10.0706	10.3431	10.694	12.0628	10.4609	11.5005	10.7948
TUBB2A	22.3134	19.6425	23.8785	19.2598	22.7102	22.6849	24.653	22.5976
SAP30BP	61.2817	58.3338	58.7209	56.5568	62.9747	59.6784	61.308	57.6048
NXNL1	12.5558	12.4229	12.7278	12.6574	11.97	12.5319	12.2201	12.5907
SRSF11	44.5702	43.912	44.3293	42.8302	44.1636	44.3438	44.4144	42.9003
CCDC51	8.07303	8.20423	9.01323	8.71165	8.62087	8.70838	9.91319	9.27561
U2AF2	23.3088	22.7048	23.804	23.5293	22.6834	22.0549	22.8111	23.3536
CBFA2T2	19.308	19.1579	19.138	19.2715	19.3048	18.6088	18.9592	19.0017
HNRNPH1	11.6512	11.3724	11.4665	11.0246	11.2041	11.2162	11.0917	11.0517
CNOT8	33.8084	33.3169	33.3965	34.5114	34.2077	34.4562	33.8298	35.1306
IL32	20.3548	20.5471	22.336	23.3802	21.2461	22.2903	27.0797	26.5101
PARP9	17.0672	19.1662	17.1806	16.3493	18.3985	20.2116	17.9911	18.3467
ATXN7	31.1687	32.4159	31.2764	32.7846	30.5415	31.2341	30.8733	31.6934
RHOD	7.55496	8.31756	8.1104	8.04181	8.40495	8.54776	9.33006	8.04853
CPA4	15.8719	13.8188	14.2891	16.6268	16.432	16.0227	15.5389	18.8568
HIRA	14.4866	14.2985	15.4896	14.0465	14.0448	14.4071	14.0529	13.5445
LACC1	10.6468	12.9453	12.4695	9.31674	12.2789	13.7468	15.3926	11.7759
TRERF1	18.7121	17.8959	19.2551	17.6397	17.7444	16.8667	18.4354	17.4274
EMID2	3.97807	3.87897	3.86573	4.56516	3.82673	3.60902	3.88943	3.94869
SNORA65	4.65084	4.88365	4.68437	4.63006	4.8154	5.24668	4.78277	5.1875
ZNF19	8.19536	8.16813	7.71483	7.04816	7.26437	7.56275	7.33064	7.06589
CDC27	45.9367	44.7449	43.0026	41.6354	44.2042	42.3639	41.5253	38.6974
TUBB7P	10.6933	11.0598	10.0221	10.7607	10.4041	9.9447	9.82195	10.6549
MPPE1	10.0123	9.85512	10.429	10.6338	10.9211	10.2558	10.5056	11.7888
CDKN2B	14.6031	14.0774	10.2611	13.9056	15.3303	16.6964	12.5818	19.7185
KDM3B	16.4073	15.971	16.0448	15.1753	16.0574	15.1227	15.2705	14.3996
TXNDC17	17.8239	17.5811	18.4333	18.0349	17.9288	18.5724	18.6325	18.5439
RARRES3	6.21785	9.80082	8.65281	7.57546	6.72452	11.2092	9.75506	11.9892
RPL41	24.0457	24.9246	24.8528	24.7987	24.4314	25.1675	25.5055	25.2708
RBM27	15.0712	15.9299	15.5684	16.1742	14.6987	15.5835	15.0981	15.5191
ZNF440	20.099	19.0852	20.676	19.8742	21.0995	19.8174	21.6086	20.6488
BCAS2	10.0454	10.4201	10.2712	10.1448	10.2299	10.8899	10.6017	10.6429
MATR3	82.5416	83.62	83.0792	81.6783	81.1432	81.65	80.9809	80.1371
FAM222B	24.4847	24.6819	25.5004	23.9989	25.096	24.9759	26.323	24.8997
HNRNPAB	33.8985	34.3515	35.3619	34.6523	33.2106	35.0502	33.2711	33.1931
DNAJC17	12.6831	13.0434	12.5122	12.9644	12.8023	12.5828	12.54	12.219
FDXR	20.3696	18.3042	21.2741	19.0362	25.219	19.1863	25.5272	20.3248
EFTUD1	7.15237	7.71403	7.38943	7.52772	7.29836	7.16765	7.34911	6.99939
BRD7P3	6.78794	6.78045	6.91264	6.76074	6.91642	6.59481	6.81961	6.56271
SERPINB5	16.3787	14.1757	17.7244	14.7272	20.2979	15.821	22.1199	15.7801
NUDT13	12.682	13.7693	12.2328	13.2139	11.5657	11.8585	12.3257	13.2495
CLSTN3	11.0535	10.9299	11.0161	10.6986	11.108	11.4759	11.0075	11.4122
CEL	8.17506	9.1783	9.46684	7.65414	10.1472	9.25555	13.6361	8.96571
XPC	13.8651	13.6451	15.1413	14.1341	15.832	13.9075	17.0581	14.828
SPATA20	12.5468	12.9653	13.0764	12.7477	13.0293	13.3103	13.7145	13.3722
GBAS	21.6592	20.2816	20.7857	21.4489	21.1906	18.4986	20.4712	20.2118
NAALADL2	5.72609	5.85397	5.5111	5.94017	5.79257	5.29446	5.40032	5.57728
KLHL28	13.6379	13.5604	12.7474	11.044	13.8257	14.5561	13.9298	13.1641
APOBEC3C	22.4218	23.1356	22.8791	20.7891	23.6838	23.1583	25.3471	22.077
H2AFX	11.0852	11.244	11.1847	10.4913	10.5819	11.2348	9.82889	10.2039
MAD2L1BP	8.93643	8.78698	9.12372	8.63088	9.00052	9.462	9.36106	9.06861
ARL1	68.1645	69.6794	66.4776	67.8384	68.4613	68.6142	67.1082	68.4438
SLC25A4	12.7626	13.4756	12.8122	12.601	13.4021	14.9568	13.5611	13.0136
IARS2	11.2438	10.872	10.9186	11.1356	10.9449	10.4638	10.8388	11.0498
CYP3A4	9.46745	9.83762	9.28995	9.67991	9.3829	9.46657	9.64634	9.25798
LOC100132215	3.85703	3.4053	3.44331	3.29684	3.34122	2.96851	3.34469	3.23276
GPX1	21.4088	20.3842	21.7973	22.2866	22.9635	21.0004	23.9875	22.8566
TMEM117	6.40948	6.45456	6.41293	6.96845	6.69609	5.09858	5.99754	6.28693
MTRF1L	30.4382	28.8455	29.3607	29.1515	30.0855	30.0872	30.216	29.5664
TRIM23	35.9776	36.8423	34.8489	32.5901	37.2028	38.8502	35.8668	35.0369
MBTPS2	15.7192	15.7761	15.3638	16.3358	15.5058	15.4281	15.4642	15.5382
DAZAP1	18.2415	18.3925	19.505	17.4596	17.4276	17.7599	18.3582	16.0005
EEF1B2	40.1624	39.2582	39.4156	39.1942	40.2468	40.2092	39.4171	39.2849
AGTRAP	25.4485	24.9097	25.3627	25.255	26.1397	25.0973	26.0296	25.5734
C20orf24	62.5474	65.9566	67.5093	70.1651	64.7748	69.9112	68.9963	71.8874
SPPL3	24.326	25.6121	24.6518	24.0315	24.0952	24.0087	24.7915	23.616
TACC3	19.2158	18.8397	20.7003	18.5053	18.6441	18.8334	18.0638	18.2054
SRGAP2	26.2356	25.8249	25.8715	25.9347	25.44	25.2351	24.4152	25.996
FBXO11	46.3119	48.3563	44.1504	42.8271	43.7605	45.8878	40.5763	39.3962
FKRP	9.1932	9.2747	9.49191	8.95567	9.28958	10.2121	10.0941	9.37659
RPGRIP1L	23.8817	23.7219	24.7193	21.2234	23.1375	21.8864	22.386	20.3741
NUDCD3	37.0337	35.8678	35.7397	37.1148	37.7302	36.866	36.8634	36.7996
TSNAX	17.2034	17.9634	17.3576	18.047	17.4373	18.4361	18.4141	18.7698
CCNDBP1	13.5205	13.2068	13.4485	13.4125	13.6939	13.4497	14.0496	13.614
C1RL	7.98818	8.21078	8.10765	6.89581	8.00828	8.30889	8.89896	8.63046
MCL1	47.0313	47.7939	49.0797	47.7049	47.0903	50.9088	50.0438	48.9375
LEPROTL1	25.2676	25.232	26.0732	25.8897	25.585	26.1678	26.6983	25.9712
SLC2A11	28.9927	28.3375	29.5138	29.298	29.2587	29.5066	30.2335	29.4003
CCNL1	34.0797	33.6255	32.78	31.2867	35.087	34.9355	34.0905	32.5532
GATAD2B	16.2799	15.9113	16.6463	17.2056	15.8228	15.6313	16.3733	16.2725
COG7	5.59426	5.78797	6.13383	6.08491	5.20238	5.37876	6.10846	5.48789
RBM46	6.70753	6.51685	6.24876	6.25288	6.45101	6.06125	6.15887	6.0966
ZER1	13.3381	13.1461	13.3909	13.6174	13.9466	13.8415	14.0889	13.2624
DNAH14	14.093	13.0391	13.6934	13.741	13.924	12.7277	13.0641	13.0525
PPAN	10.5299	11.4438	12.5132	11.6229	10.6168	11.3024	11.0755	10.4531
PCBP4	7.25831	6.9141	7.50247	7.23605	7.48514	7.2954	8.06883	7.64013
LOC392288	10.5064	10.0088	9.50601	9.78115	10.3465	10.6931	10.4364	10.209
TICAM1	7.10661	6.74883	7.36464	6.32115	7.2937	7.6442	8.06965	6.9584
TSR1	17.6801	17.7127	18.2173	18.0027	17.1717	17.8756	17.688	17.6188
CCDC64	19.7925	19.56	20.0268	20.0623	20.1026	19.1435	19.419	19.2907
ABCF1	14.8638	15.4686	15.6782	15.5866	14.53	15.4457	15.0031	14.9942
GSK3A	27.3621	27.4447	27.7088	27.2502	27.3417	28.5743	28.1295	27.2889
C9orf84	9.3681	8.75622	8.52948	8.3184	9.89473	9.17104	8.82387	9.32505
NXF2	7.77102	7.32991	7.03737	7.44129	7.00354	7.09194	7.24124	7.23256
FAM183A	11.2483	11.5891	12.0068	10.786	11.6443	12.8932	14.6661	11.5381
MORN4	22.6813	22.5494	22.9337	20.2245	23.4567	23.6952	25.1014	21.6649
ZNF652	22.5774	24.1004	23.6082	24.5012	23.3026	22.2167	23.1237	23.0494
FAM214B	6.28725	4.78993	5.71969	5.34143	6.4773	5.65546	7.00309	5.87265
RBM48	15.0429	16.1679	16.867	16.1045	15.1261	17.7037	18.5146	18.0206
SLC7A2	21.2476	22.0092	25.0792	21.8637	20.7208	21.338	21.5126	21.2804
EXOSC8	11.2392	11.5607	11.4053	10.7508	10.9989	11.23	10.6814	10.5946
TRAF4	45.6831	48.7122	49.2609	47.7455	49.249	48.7989	53.0737	48.2127
NR2F6	31.569	30.891	31.4531	31.2026	30.5651	31.519	29.8108	30.6376
PNMA1	8.46948	8.3803	8.85104	8.44401	8.33791	9.09874	9.1113	9.29205
STAT2	25.2695	25.5336	24.868	25.7826	26.5276	25.9236	25.1921	26.6432
CLUAP1	13.4065	13.6208	13.714	12.9744	13.3244	12.7634	13.4145	12.4913
MYBPC1	12.8324	12.3345	12.1279	12.3337	12.6186	12.5673	12.8656	13.0366
WAC	57.1118	58.569	57.3168	55.4704	56.508	54.9233	56.3196	52.6219
ENPP2	13.3575	12.7512	12.3927	12.9063	13.2383	12.9657	14.1809	17.1404
RPUSD3	4.57412	4.04891	4.42744	4.95928	4.31124	3.70494	4.29907	4.3885
ACTR1A	37.3575	37.0911	36.9899	34.7355	38.6263	37.7198	38.8813	35.5768
LOC220729	5.62583	6.2885	5.91958	5.76781	5.7578	5.79757	5.38805	5.59988
KHDRBS1	61.8024	62.2623	62.442	60.4566	59.465	61.3378	60.7113	59.6063
PQLC1	12.7274	12.6615	13.2493	13.3874	12.8551	12.7622	12.7037	12.6735
PIGZ	14.0575	12.3681	12.7632	13.6443	14.3622	13.7684	13.2352	14.5898
HEATR8	14.781	13.7267	14.5058	14.4505	14.5428	14.1104	14.1439	13.8767
LAMB3	11.6346	12.8486	11.1491	12.07	12.1473	13.1251	12.6598	12.6966
IMP4	8.8489	8.42407	9.08415	8.65346	8.83724	8.22259	8.56928	7.93408
EEF2K	16.4527	15.1725	15.643	17.7133	15.3353	14.3771	14.0082	16.6102
MYO7A	11.7019	12.178	11.4892	11.8565	12.6066	12.7593	11.5784	12.5516
KIF20A	9.66102	9.03624	9.57696	10.1935	7.98727	9.04606	8.0642	10.215
RAB2B	12.2759	12.1445	12.1578	11.9025	12.9077	12.3738	12.7805	12.0323
SNRNP27	15.6371	16.7906	15.2106	15.8206	16.1034	17.5128	16.1173	16.6892
SLC4A4	11.9238	12.2083	12.5057	12.5788	12.2348	12.3495	12.3613	12.3711
KRTAP10-11	12.8418	12.9516	12.95	13.5487	13.0307	12.7623	12.7247	12.9864
SIN3B	29.5766	29.9012	30.3172	30.3704	30.5937	30.2715	30.8433	30.0541
C2CD2	15.9469	16.6831	16.6232	16.284	16.4489	15.7882	16.0822	15.4156
AKD1	12.9087	14.0835	13.4427	12.8173	12.7476	13.05	13.0949	12.2629
PDS5A	36.8325	36.055	34.533	33.1553	35.432	33.9448	32.6955	30.4185
MDC1	24.8007	23.1116	24.4496	25.0051	23.5753	22.9917	23.3936	24.1718
DDB2	16.1782	13.6363	16.9762	17.2695	19.9625	14.7451	19.2578	18.9146
GADD45A	11.0314	10.1846	10.2768	9.11688	11.5447	10.7588	11.6275	10.2569
NHLH2	9.80781	9.97793	10.144	10.5099	10.4412	10.3348	12.4118	10.5859
STX8	9.26295	8.62554	8.30864	9.50663	9.29004	7.35657	8.04718	8.27793
OAZ2	14.7799	13.8663	13.8725	14.4669	14.4201	14.9188	14.5703	14.8318
SRPK2	26.5811	26.192	25.3866	24.6013	25.7032	24.1526	25.3415	23.3827
DUS2L	7.36773	6.90544	7.34813	7.11392	7.10177	6.8961	7.089	6.55762
INVS	15.0374	16.2331	15.2196	14.0619	14.8416	14.6122	14.3162	13.5874
FAM210B	7.8548	8.73701	9.03011	8.24722	8.70346	8.99454	10.3396	8.89566
ODZ2	12.5994	12.5221	13.0723	13.0232	13.0003	13.8541	12.7928	13.6171
EXOC6B	14.9721	15.7145	14.3894	15.7229	15.1002	14.4583	14.4216	14.7274
RUFY1	15.6547	15.2733	16.4539	15.9505	15.0856	13.9906	15.7276	15.6429
SUPT3H	11.4144	11.312	10.2185	9.70034	10.4059	9.19225	10.5216	9.15309
WDR70	8.5544	8.67126	8.37756	9.75592	8.41063	7.61045	8.24516	8.85278
FAM83D	10.008	9.77405	10.3432	10.6715	9.14106	10.011	9.11032	10.4488
AGPS	40.8174	43.6598	41.5114	40.814	40.4666	40.9059	41.1492	40.199
SLC35B1	19.1132	18.9398	18.9066	18.9529	19.7472	19.7741	18.886	19.0813
RBMX2	17.0841	17.1223	16.6399	17.6298	17.551	17.5363	17.1721	17.9803
RAD51D	17.0072	18.1031	17.9423	17.7054	17.1785	17.4184	17.5297	17.5735
CEP76	20.2496	21.0516	20.7094	20.2321	20.8034	22.3295	21.145	20.7483
LRRC8A	22.8848	23.3355	24.7645	23.8412	23.3893	24.9398	26.3405	24.5158
LPP	14.4391	15.5708	15.264	17.2311	14.0469	13.6615	15.3147	15.2564
YIPF4	20.8552	21.4144	20.1741	20.0322	20.7029	22.3377	21.2275	21.0706
KIAA1328	7.9301	7.92579	8.39126	8.67586	8.16419	7.52338	8.02324	7.98506
HTT	12.374	12.2259	12.7587	12.3139	12.2396	12.0802	12.4851	11.891
LOC100506060	13.5962	14.468	15.3276	13.6255	13.2352	14.041	13.7779	13.0152
TXN	63.7669	64.6576	64.8029	64.5545	63.5716	64.6473	64.6879	64.6176
SESN1	15.3364	13.7637	17.1025	13.6369	19.2407	14.2082	20.3742	16.1154
CLEC10A	9.49949	8.97783	9.71948	9.67594	9.31632	9.51804	8.80644	8.81482
PTP4A2	53.8008	52.2196	54.7115	53.9905	52.4509	50.5557	52.5522	52.3309
ASH1L	22.9905	23.8578	22.7114	24.1198	23.3811	22.0093	23.141	21.8504
TBC1D2	7.32442	9.01301	7.30027	7.65541	8.31107	8.9038	8.4961	8.47364
CSDA	23.2153	22.401	22.5709	22.6186	23.7818	22.7872	23.5867	22.8415
CCNY	49.3294	48.2144	48.8817	45.2887	48.0104	43.8288	47.074	42.4023
DBF4	57.2033	55.4912	56.5893	53.5288	52.4803	56.177	48.7761	53.8626
ANXA1	52.9736	50.6666	43.0237	51.2592	52.8079	52.761	50.6761	54.257
LTBP2	9.72512	8.22732	8.71772	8.99577	10.7443	8.76931	10.5858	9.26227
GPRC5A	15.2767	14.1933	13.3045	13.6665	15.645	16.1618	16.5885	13.3931
ATP2B1	32.2592	34.0819	31.3751	34.0932	30.5667	32.1212	29.4347	33.0153
CEP170	30.7772	27.615	28.7671	27.8851	28.8185	25.5797	27.5777	26.7035
HNRNPA3	61.9038	61.8007	63.4559	56.9712	58.734	59.1617	60.1941	55.2584
TRIM32	20.4921	21.3902	20.7588	19.4278	20.5829	22.0679	22.4582	20.8227
UBXN1	33.1496	34.6965	34.1484	33.1963	34.0488	36.0346	35.4979	33.1689
NCL	24.3595	24.3943	24.7008	23.0402	23.543	24.4053	23.5834	22.4535
NFAT5	31.9713	34.7924	32.861	28.8831	29.9595	29.9128	31.9314	28.1321
IPO5	30.5316	30.859	31.7424	29.5623	29.7326	30.7378	29.8232	29.2202
RIIAD1	3.82844	3.3145	3.26795	3.40868	3.981	3.65058	4.00086	3.49748
DUSP13	9.27351	8.82993	9.92035	9.18728	9.6709	9.30558	11.3434	10.0804
KCNK10	16.9614	17.3473	17.3931	17.7051	16.8068	16.8723	17.2249	17.2875
SPDYE1	2.70538	3.13097	2.98874	2.73579	2.92351	3.23954	3.15233	3.37866
STK17A	19.9274	22.6786	23.0566	22.3219	21.5814	23.5658	26.1658	24.0417
LAS1L	7.23916	6.78351	7.40752	7.7854	7.21052	6.5298	6.91874	7.17106
OCIAD1	33.612	33.588	32.2221	31.9838	34.155	33.8156	33.5209	32.2921
PRF1	10.7969	10.2987	11.1752	10.8419	12.3379	12.2497	12.6843	10.0018
VGLL4	14.4548	15.3886	15.1529	15.3018	14.3923	14.3036	14.5037	15.3085
HSD11B2	6.2188	6.14751	6.43219	5.87657	6.19374	6.19088	5.43155	5.25099
BOP1	9.71063	8.77673	9.27742	9.24858	9.32477	8.97709	8.73234	8.44515
TLE3	9.55065	10.2305	10.1294	10.4085	9.32609	9.87487	9.4451	10.2016
DCUN1D1	24.1817	25.3776	23.0959	22.8161	25.627	26.2889	24.3414	23.6783
PPP5C	11.7146	11.5544	11.7586	12.0673	12.5352	12.4065	12.0963	11.5283
PIEZO1	7.51283	7.37686	8.03209	8.4559	7.52305	7.36249	7.68306	7.48935
DAOA	5.85086	5.95952	5.84489	5.91551	5.84723	6.06558	5.48674	5.87215
RBM22	31.9317	32.6909	31.7668	30.6086	32.0325	34.1542	32.416	31.754
C1QTNF8	7.78447	7.62527	7.8159	8.43556	7.70825	7.54901	7.73293	7.70868
FBXL18	13.3576	13.588	14.607	14.2734	13.699	14.7179	15.3946	15.0957
MYO16	8.20223	8.12311	8.33305	9.16207	8.00156	8.19092	7.87889	8.42
RNF222	2.64314	2.98681	2.77904	2.8606	2.88594	4.00939	3.09674	3.03645
CAMLG	12.9101	13.1628	12.9365	13.3367	13.1704	13.6536	13.2747	14.5782
CCIN	4.1161	3.6073	3.58469	3.55029	3.6728	3.48023	3.62323	3.43906
TIMM9	8.42408	8.55167	8.69965	8.17482	8.15897	8.18744	8.50246	7.8874
UPF1	18.7185	18.6884	19.6516	18.6059	17.4175	18.9839	18.8423	17.4463
CNDP2	22.7159	24.666	23.328	22.6392	22.5967	23.3595	22.5137	21.7924
REN	3.04142	3.16252	2.95971	3.30355	3.47878	3.91482	3.36897	3.0305
KLHL20	16.6928	17.3019	17.0174	16.2661	17.1295	17.5417	17.5922	16.6326
LOC154761	4.47952	4.01366	3.74139	4.2139	4.08965	3.71023	3.68902	3.85071
CHD1L	14.3437	14.6766	13.917	14.1159	14.4717	14.1309	13.2853	13.1561
LOC254896	8.15592	7.86679	7.6241	6.7197	8.50167	8.29591	8.09518	7.90284
DCAF4	11.7479	12.4857	12.8388	10.834	10.7456	11.8378	11.7097	10.3526
METAP2	30.9128	30.8055	30.5749	30.1336	30.8592	31.6712	30.5603	30.5071
TANC1	14.9161	16.4493	15.7608	15.4319	15.2005	14.1745	15.8183	14.3554
HSPB9	4.18893	3.55523	3.74125	3.6669	3.43902	3.255	3.4787	3.80799
ORMDL1	14.7052	16.1161	15.8749	15.0789	15.1023	16.6242	16.3233	16.8404
C5orf15	18.2633	18.8361	18.3478	17.4443	17.9755	19.4401	19.3358	18.9044
CHMP1B	17.9401	17.7153	17.3197	18.6886	18.3616	18.0989	19.0985	18.3763
NDUFAF1	8.3205	8.68511	9.08798	8.39928	8.74243	9.01561	9.44427	8.67084
PLAUR	35.6037	29.6912	31.6895	33.515	36.5014	34.4273	34.7052	33.4109
GJC3	8.9746	8.49268	9.33697	8.97044	9.56314	9.94987	9.37545	8.85862
UBTF	21.8079	23.6677	22.7244	22.9985	21.5929	23.0197	21.5806	21.8289
FKTN	36.8636	40.0545	38.3718	36.006	35.4557	37.5849	36.9788	34.7805
C1orf122	8.63549	9.16764	9.37375	9.27237	9.05665	9.74243	9.95561	9.50721
NGRN	10.8177	10.8353	10.6763	11.1686	10.8347	11.0565	10.7603	11.0932
SSNA1	22.0648	21.8129	21.9179	23.3581	21.9535	20.55	20.8928	22.2381
CNP	43.7868	43.8706	45.9338	45.3416	44.4261	46.8309	46.6161	45.7769
ARHGAP44	9.28705	8.91354	9.49258	8.7787	9.22781	8.73929	8.68387	8.36578
PPP2R5B	6.40948	6.06631	6.07	6.34103	6.76146	6.57638	6.79299	6.13808
DOCK5	13.1628	13.7415	13.6322	14.5187	13.3875	12.6244	13.9949	12.7939
PRDM1	22.7093	22.7948	23.7379	28.6993	24.5487	25.4143	30.983	29.6167
GALNT7	24.3579	28.3805	25.9133	26.9693	23.945	26.5153	25.5114	24.1392
BCL7A	15.4253	15.2784	16.0266	15.2258	16.0507	15.9013	17.1398	15.4544
SETD9	6.54632	6.35429	6.54031	6.10457	6.5009	6.56783	6.76783	6.99718
NUP37	19.1844	18.728	18.3272	17.9798	18.7547	18.0532	17.3797	17.924
DDX39A	15.6592	15.932	15.993	15.845	15.3327	16.0759	15.4222	14.5958
DMXL2	17.3752	17.2742	15.8432	16.0459	17.4818	17.6871	17.2538	16.8572
CCDC85C	10.4823	10.7469	12.3775	10.0891	9.78557	9.98054	10.6856	10.1447
RIOK3	34.8744	34.8764	33.536	30.8021	35.1986	36.4062	37.4987	32.6599
PPM1H	6.86684	8.49607	7.55953	7.78975	6.75829	7.20283	7.05628	7.58906
NTHL1	6.48442	7.06179	6.43377	6.7026	6.1099	6.56544	5.89096	6.39861
FNDC3A	43.9006	44.4963	43.0585	44.8831	43.994	42.2455	44.1158	40.4919
SERPINB8	23.4126	28.3881	26.3658	23.9772	24.9431	30.7711	30.0073	26.4523
WIPI2	22.3727	22.4523	23.0723	22.1917	22.8404	23.3002	23.9371	22.2397
CACYBP	32.0183	32.3072	33.1221	32.8583	31.0253	32.2777	31.2731	32.6506
CDC73	22.4896	22.3055	23.197	24.2289	21.3835	20.1429	23.4763	22.2572
HSPA4L	22.5685	20.6374	23.4871	24.9698	25.9558	21.8732	26.0977	25.8146
TIPARP	13.5068	14.0376	12.513	13.0055	13.7958	14.6324	14.0823	13.3199
MXD1	10.6678	10.8727	10.4072	8.9227	10.8595	12.173	11.5106	10.3075
ACTL6A	10.6018	11.0951	10.982	10.6296	10.2692	10.874	10.4684	10.5649
DTX2	9.15317	10.0404	9.03085	9.56033	9.1545	9.21336	9.07749	8.97864
CHD1	9.05236	9.17861	9.02039	8.78954	8.83859	9.09713	8.59174	8.48239
MOSPD2	15.5183	16.2701	16.0783	15.3857	15.7862	16.0628	16.9338	16.4312
PPIC	20.1477	20.9984	20.4149	21.7677	21.4539	20.6355	21.6768	23.6096
RUSC1	14.1657	13.3785	13.9944	14.6455	14.5203	14.687	14.0879	14.8183
ALG14	8.09972	8.23121	8.33828	8.64231	8.1628	7.61486	8.38479	8.13525
LYST	13.6632	13.9854	13.4318	14.3769	14.352	13.9127	14.3106	14.3521
AARS	16.6662	14.8973	15.1389	14.4727	15.5956	14.022	13.5706	14.125
FAM200A	6.27333	6.9527	6.43347	6.39851	6.33948	7.44457	7.15602	7.05544
SEC63	25.848	27.6764	27.7636	26.7952	25.3774	26.8931	26.5034	26.2009
ZNF441	5.87608	7.0297	6.90917	6.71327	6.2721	7.84975	7.86863	7.43595
CCNL2	30.6375	28.1572	29.511	27.8776	32.0399	29.6563	31.0725	28.7981
NA.6	NA	NA	NA	NA	NA	NA	NA	NA
NACA	25.1892	25.3169	25.1378	25.2796	25.2039	24.6688	25.0811	24.9686
ODZ4	6.77332	7.35449	6.86458	7.66494	6.91477	6.80991	6.72631	7.0392
KAT6B	19.363	18.8346	18.8631	16.662	17.6766	17.4744	17.855	16.9291
MSL2	14.1594	14.7966	13.9011	13.1718	14.1115	13.3657	13.3742	12.1341
ARPC5L	42.0664	41.809	41.8958	43.7181	41.9813	46.0455	42.3368	43.9375
FAM212B	9.76777	9.53447	9.96548	9.92403	10.405	10.1321	10.5174	10.0266
SGSM1	11.9813	11.2677	11.9905	12.4384	12.2063	10.834	11.5068	11.2521
CCDC86	13.0312	13.125	13.4852	13.9412	12.8326	13.3097	13.258	13.0163
CORO1B	21.2229	21.0461	21.332	21.3809	21.8983	21.4963	21.7057	21.181
ZNF507	31.5753	29.2306	31.1757	27.9545	29.3987	28.713	28.8948	27.3419
BBS4	12.3652	11.6541	11.445	12.4866	13.1742	12.089	12.2512	12.6621
AEBP2	30.2556	28.9978	30.9428	31.504	28.0697	26.437	30.4601	29.962
ANKZF1	11.4859	10.7337	11.0782	10.903	11.2831	10.7177	10.423	10.3521
DYRK4	8.66515	9.11595	8.28469	8.39992	8.61183	8.48488	7.89905	7.63042
EHD1	37.7495	37.5906	40.3266	37.4766	37.9639	40.8611	45.5239	38.6941
HAO2	7.41748	7.5707	7.77963	8.08173	7.29864	7.86122	6.87324	7.56086
KIAA1958	10.6968	10.5103	11.202	10.3728	10.207	10.0887	10.7534	10.4107
MIR4647	29.3031	30.7204	29.734	29.1718	28.9037	30.0768	29.0526	26.826
C17orf48	15.0514	14.8068	14.4615	13.9641	15.3027	14.8312	15.9478	14.7635
WDR45	8.30892	8.89717	8.40941	9.52341	8.7756	9.36025	9.44055	10.0545
LRRC59	18.8545	18.5362	19.2667	18.9698	18.6433	18.8392	18.6963	18.0397
TRIM45	14.3818	15.9727	15.3027	16.1057	15.5672	17.8532	15.1558	17.9538
GABARAP	21.7367	22.2403	22.0118	22.4303	22.4716	22.1166	23.0689	22.9089
RABGAP1L	14.8182	14.5105	13.6669	14.1795	14.5414	12.6157	14.2338	12.6629
UBE4B	19.193	19.3237	19.3461	20.0871	18.8195	18.6694	18.9226	19.6498
COMMD8	10.2787	10.3536	9.952	9.80178	10.0666	9.86303	9.82573	9.49095
SNORA23	3.44848	3.77899	3.46683	2.92613	3.97961	5.29192	3.83648	3.39344
ZFAND2A	7.79904	8.21792	8.26298	8.48335	8.19008	8.55639	8.5364	8.66835
RPP14	25.3888	26.6227	26.248	24.5355	25.5064	28.8252	27.1857	25.8166
DGKA	7.87038	6.44275	7.89037	7.71606	9.17767	7.04637	9.34559	8.44998
CHEK1	51.8062	53.9096	53.3057	51.7307	49.6764	53.1448	47.8661	51.4663
ELP4	8.55653	7.80318	7.72765	7.98922	8.26799	7.11756	7.34799	7.60202
SLC39A14	20.8055	21.5584	21.5611	20.7701	20.7375	21.2358	20.7836	20.7091
HNRNPD	72.1629	67.6933	69.7168	67.2405	68.5623	64.0444	64.6362	63.6871
SYNCRIP	75.5289	74.2797	77.376	69.3699	70.9778	70.9314	71.1739	62.7341
EXOSC7	12.601	11.9764	12.6371	12.2008	12.68	11.1394	12.0459	11.6303
TTPAL	12.5817	13.5698	13.6884	12.684	12.5626	14.7072	14.3888	14.442
TNFAIP8L1	7.30411	6.74232	7.59818	6.30014	6.63809	6.22298	6.9412	6.21014
MRPL48	10.0428	9.47824	9.73518	9.69306	9.97073	8.73461	9.38413	9.34835
CCS	14.2185	14.143	15.0496	14.3872	14.4399	15.1629	16.1725	14.7811
C10orf11	3.67836	4.34494	3.35347	3.60331	3.69122	3.47612	2.94613	3.17366
KIF15	8.37888	7.75276	8.16088	8.41912	7.79653	7.59339	6.5675	8.5111
TAF9	40.3385	39.5316	39.6912	41.9505	40.2647	41.4519	41.3837	43.3231
ZFP62	14.9363	16.0199	14.1035	15.5233	13.5104	15.1842	13.4752	15.0172
BLVRA	8.912	9.44711	9.56829	9.69297	9.50458	9.63039	10.1227	9.92511
XIST	15.7108	15.5036	15.6619	15.9667	15.3102	15.0311	15.6787	15.6889
RRP12	16.9208	16.2271	17.2906	16.2329	16.3558	15.7404	16.5985	16.0292
PI4KB	45.4521	46.745	46.6182	47.207	46.4424	46.9122	47.9783	47.8228
FPGT	20.3383	23.9675	21.3137	21.251	19.3726	21.1458	20.7289	20.8529
FAM177A1	17.2614	17.1728	17.8962	16.9386	17.6554	17.6023	18.6774	17.4142
TSPAN2	13.5712	13.5508	10.9038	11.6568	12.7716	16.8629	12.1172	15.7461
DYM	8.14294	8.36285	8.11635	7.41945	7.91683	7.28761	7.44354	6.25899
EXOC7	29.4846	27.7939	28.1536	26.1327	30.8608	28.6354	29.8924	27.5002
MX1	3.77191	4.30609	3.89314	3.66411	3.83453	4.63752	4.48488	4.33853
ABCC1	21.0711	19.5895	20.341	20.5928	20.3248	17.9364	20.2484	19.5045
POLR2C	22.3638	22.2375	22.5156	23.1454	22.8726	23.981	22.8012	22.6044
ERBB2IP	33.8216	32.543	29.5893	32.4529	31.9902	29.8952	28.8266	30.816
ARL16	10.6932	10.984	10.8719	11.4385	10.9639	11.7005	11.378	11.5693
C11orf53	4.32953	4.1271	4.66388	4.97624	4.68305	4.61669	5.09205	5.24851
CD6	22.0071	22.2885	22.1519	23.7458	22.3123	21.6677	21.6554	21.752
LOC100288637	4.95693	4.92786	4.24808	5.57536	4.26703	4.43162	4.15716	5.07807
SMPD1	5.79544	6.23878	6.38591	6.19554	6.07492	6.91935	6.8255	6.37479
OASL	6.33316	5.75351	6.45625	7.23109	7.65465	6.40691	6.68605	9.74586
SRPR	30.9878	31.3815	31.7676	31.8863	31.411	32.2154	32.0817	31.8242
SHB	11.2487	11.4805	11.9923	10.1369	10.4251	10.079	11.5719	9.57179
NBR1	44.9191	44.0058	42.1153	42.4792	45.8847	43.0236	45.397	43.5921
PTPDC1	24.1826	24.7568	24.0373	22.7928	23.9526	26.2081	24.942	24.415
PEX1	27.4789	29.7472	26.9775	25.2938	29.0351	29.9606	28.2106	27.7048
KLF16	26.061	25.6042	27.3318	26.4551	25.179	26.2521	26.1889	25.1884
PRICKLE1	14.8518	14.3248	14.0624	14.7427	15.7262	16.2859	13.5563	16.5168
COL6A3	12.5644	12.1041	11.9719	12.4562	12.6182	12.3653	12.8557	12.4944
ADIPOR1	33.8899	31.775	32.6906	32.0488	35.7106	33.8217	34.0095	32.0635
CHD6	10.3587	10.8911	10.9454	10.8305	9.79942	10.3173	10.7825	10.7329
VARS	19.3429	18.9945	19.3488	19.6256	19.2976	19.2114	19.1133	18.8339
BAZ1A	35.4664	35.4718	35.8716	35.3519	36.5032	36.764	35.9829	34.8019
UNC80	12.3348	11.8629	11.9617	12.5805	12.5948	12.3175	12.234	12.702
CHD9	26.394	25.1668	24.7482	28.4197	25.8631	21.774	23.9591	25.6019
ASB6	15.4281	15.0558	16.317	15.7579	15.5619	16.1003	16.1483	17.1007
CCDC121	4.21931	4.71909	3.87096	3.91271	4.21217	3.73045	3.64013	3.61332
CLK4	44.0878	47.5901	46.8731	46.9604	45.3812	47.9764	49.8493	50.0959
C19orf48	13.9294	14.061	14.4552	13.4151	13.7568	13.9201	13.465	13.0592
C9orf85	8.24602	8.92975	8.13375	9.02715	8.59468	9.03151	9.03697	9.77038
SFI1	14.9294	14.3924	14.8875	14.2325	14.8617	13.6018	14.2606	13.8731
MAT2A	49.7412	49.4097	46.6524	47.054	45.3001	49.9123	44.8129	42.3789
LOC401127	7.68952	8.10625	8.29801	8.3352	7.23464	8.20437	7.67018	7.994
LOC100129961	2.93177	2.81719	2.85927	2.82783	2.92066	2.76603	3.11331	2.73271
WRN	8.43146	8.09808	7.55676	8.00487	8.30892	7.41779	7.21201	7.48721
GRINA	19.2795	18.8273	18.8505	19.6893	19.5865	19.6228	19.3605	19.6202
PPP1R12A	39.2105	39.9574	37.3977	40.8907	38.6678	36.7543	37.8984	38.3849
PGPEP1	29.7146	31.3012	29.1077	29.6158	30.5077	30.9176	30.8434	29.8341
MYO3A	19.1298	18.5728	19.0669	19.2646	19.5052	19.1721	19.1906	19.2614
MZF1	17.9255	18.2545	17.9186	19.1499	17.8378	17.6337	18.0344	18.0197
ZMYM4	30.7816	29.6491	29.9016	28.6729	30.1419	26.7288	29.2307	27.4332
RABEP1	34.0365	32.818	34.2694	35.4719	32.8618	31.9235	33.6139	33.5077
TMEM65	16.1024	14.4966	15.2383	13.921	16.2805	15.6003	15.6123	15.4375
PAFAH1B1	68.8937	68.9429	69.5921	69.9146	66.5901	65.6286	68.5793	65.6288
RAF1	15.0662	15.2	15.0972	16.1831	15.1478	14.793	14.3764	15.427
NDUFV3	20.1059	19.6824	18.5278	20.9805	20.967	20.2441	20.1709	22.7937
C15orf57	14.5402	15.6014	14.3405	15.4133	14.899	15.8361	15.5762	15.7226
FAM60A	25.9589	25.8917	25.5838	24.796	25.3678	25.158	25.3299	23.898
RGS3	17.9127	17.907	17.7753	17.0527	17.4993	17.6427	16.8147	16.6301
KCNQ1	16.8193	16.3845	17.2647	17.5827	15.4291	15.711	16.4503	17.5072
MYBL1	8.31575	8.16723	7.71462	8.37703	9.00542	9.02283	7.68404	9.23573
GOLGA3	42.2885	43.3396	44.1593	44.5669	41.9723	43.1931	42.7391	43.1129
RAD23A	38.5159	37.2449	37.1958	36.4004	37.5535	36.3157	36.2992	35.2387
PLDN	27.6112	27.8516	27.2028	25.9667	27.7489	28.4755	28.2062	26.7988
ZNF195	58.3037	68.4435	61.494	60.0284	60.7031	68.5713	67.2416	63.0303
PREP	17.3949	16.5821	16.099	15.8106	16.7317	15.4073	15.5366	15.3878
FAM176C	14.9561	14.3274	16.4393	16.0373	14.8585	13.8571	15.3767	14.5053
ARHGEF40	7.98356	8.22266	8.12407	8.61735	8.71529	8.58577	8.16085	8.69434
SORCS3	9.39367	8.8938	9.24475	9.64142	10.0412	9.45395	9.83094	9.33939
MPLKIP	30.9247	30.759	29.9311	31.1668	31.0385	31.3606	30.5963	32.5264
TBL2	22.6463	22.3992	22.0907	22.3083	22.4812	22.0867	21.8151	21.7448
PPM1D	31.9944	26.5601	30.14	28.6793	38.4172	27.6198	35.3401	30.8581
PER1	12.4514	12.0958	11.6448	12.0881	12.2424	11.518	11.744	11.564
PAH	5.62771	6.62722	5.8341	5.76738	5.58566	6.01876	5.71769	5.22206
BLMH	17.5088	16.0125	16.9481	17.2636	17.183	15.7575	15.6589	16.363
ROCK2	21.7299	26.9056	26.4406	24.8506	20.9556	23.8779	25.2038	21.48
ZCCHC18	3.98425	4.19683	3.74508	4.52355	4.13577	4.31238	4.41876	4.98937
C2orf18	50.0773	51.024	51.9477	49.0667	46.1011	51.0942	46.1893	49.4572
HLA-E	42.0393	37.2815	38.4059	40.2178	43.4809	40.2106	39.8674	41.413
KAT5	6.87865	6.85287	6.72803	6.32583	6.54098	6.59341	6.48773	6.20755
C12orf4	14.2152	15.2328	14.9042	14.6768	14.7449	16.3824	15.7169	14.8736
MYC	12.2307	11.4717	11.5333	11.4495	11.8936	11.1206	11.1358	11.0996
KCNG4	7.47673	7.41635	7.91607	8.16352	7.58697	7.31658	7.17538	7.77916
PLA2G4C	3.22874	3.12604	3.27587	2.82947	3.69025	3.15161	4.29865	3.25433
RFX3	10.1139	10.6064	9.73824	9.58063	9.69347	9.41631	9.98853	9.37591
IFNAR1	24.1321	27.919	25.9677	25.5712	25.0251	28.4651	28.7962	27.2724
NA.7	NA	NA	NA	NA	NA	NA	NA	NA
SRM	16.8332	16.8413	18.8248	18.4431	16.5245	17.1773	16.9341	17.2529
STX5	10.2488	10.4331	11.0142	9.82809	10.9935	10.9544	11.1145	10.4798
GEMIN5	14.618	14.1302	15.3458	15.1414	14.6192	14.4104	14.3742	14.4127
STAG3L3	6.21712	6.54472	6.3952	7.00263	5.98127	6.47413	5.99754	6.57621
UQCRQ	21.8109	22.916	22.6498	22.8421	22.4885	23.408	23.0106	23.0475
WHAMM	7.68436	8.0934	7.75584	7.94939	7.84667	8.59667	8.13131	8.21243
RBM39	70.0674	71.3123	70.5034	72.308	69.1255	68.576	68.5669	69.3921
PAIP2	54.4751	51.3736	52.876	52.0431	53.964	52.735	53.2987	54.001
AK3	34.1507	37.8118	34.9839	35.096	35.4501	38.0508	35.9444	36.8665
FAM170A	9.16489	8.45425	9.07367	9.61205	8.63147	8.38399	8.84011	9.06566
COA1	15.2044	12.6685	12.658	13.2936	13.9789	11.745	11.9466	11.919
TULP4	15.8653	17.3247	15.8334	15.2786	15.2869	15.6236	15.858	14.4885
EIF2B3	8.98309	9.34947	9.65286	9.75994	9.15371	9.11229	9.40131	9.13069
EPS15L1	25.7317	25.6475	25.9916	26.1413	25.5911	24.6546	26.1622	25.2597
DCAF10	16.0956	16.2714	15.9604	16.1911	15.9665	15.2941	15.9525	16.1576
RPL30	53.4942	52.6943	52.4697	52.4858	53.4419	52.5515	52.4858	52.7233
ZNF655	39.336	37.163	34.5756	38.4871	40.4707	38.6236	36.6501	41.1036
MAP3K5	14.8649	14.3546	13.765	12.9409	14.6012	13.2158	11.7759	12.2686
PPRC1	8.04118	7.66722	7.93921	7.31169	7.78718	7.5974	7.21178	6.90402
COG2	16.0759	16.2163	16.7399	16.8367	16.1979	15.4515	16.4556	16.2472
TWF2	33.104	31.761	32.9581	32.2446	34.0236	32.1884	34.1523	32.9242
LHFPL2	12.3439	13.9964	12.9892	12.1037	12.2437	12.1303	12.9425	10.9814
COPS8	19.1475	19.6719	19.7954	18.4838	19.7524	20.4739	20.3089	19.0236
GTF2IRD2	17.7181	18.303	17.442	18.651	17.914	19.0444	18.354	20.2079
PPARG	16.4049	16.162	16.5747	16.56	16.4102	15.0771	15.6974	16.5334
DDN	8.84052	8.32775	9.04469	9.2884	9.04131	9.26919	9.12252	9.46347
SNRNP40	9.50957	9.35864	9.30205	9.18157	9.40621	9.3682	8.5185	8.79279
ZNF552	16.7545	18.6719	17.3471	18.6822	16.645	20.5689	19.5775	20.5458
OGT	34.6206	33.518	33.2181	33.8899	34.1327	33.3309	32.4861	32.171
TYW1	32.6598	33.3062	33.8182	31.5666	32.8168	29.8304	33.0769	29.6567
MID1	37.0547	31.4793	32.9356	36.8575	35.4182	29.0436	27.3416	32.9483
CPEB1	23.1663	23.0459	23.8316	24.1436	22.7304	22.8048	23.0903	23.6247
CPSF2	8.55598	9.22174	8.76948	8.84811	8.43463	8.83861	8.6745	8.44697
LINC00337	3.32742	3.92873	4.02945	3.72971	3.83755	4.50221	4.2507	3.92028
NAA15	38.4634	35.0179	38.4749	35.3754	37.3018	32.2031	36.0534	31.9949
CDCA7	18.0414	15.5139	18.3193	16.3555	16.8608	14.8346	16.5028	15.3769
TNFRSF10D	14.0329	12.63	13.1654	11.3153	14.2008	13.8037	15.3073	12.4905
CDK17	12.7366	12.7348	11.841	11.4141	12.2181	11.4848	11.7835	11.0138
AP4E1	24.609	25.1424	24.4352	25.6518	24.9782	26.092	25.3214	25.7461
ZBTB48	6.31289	6.1355	6.4907	5.83996	6.39047	6.39558	6.90256	6.45933
TMEM120B	12.1165	11.5932	12.3612	12.2506	11.8669	11.5731	11.7638	12.1435
HPS5	23.3844	23.0576	23.817	24.6577	23.761	23.9035	24.9691	25.8384
PI3	4.55213	6.05265	5.9909	6.06091	4.6162	8.64457	6.77278	8.35557
UNC50	28.5087	29.4446	28.4494	28.5549	28.8193	30.0525	28.8973	29.0688
FJX1	6.71109	7.84772	7.19317	7.34852	5.95141	7.78382	6.08569	6.78668
UST	10.0163	10.1105	12.249	10.9393	9.93687	8.53892	10.9699	10.1702
TP63	14.8672	15.2	15.4759	16.1593	15.967	15.6035	15.8194	16.4271
FGGY	7.27105	7.6867	6.34447	6.46903	6.56755	6.35342	6.6689	6.3704
DLG5	17.8869	17.5784	17.476	18.4663	17.8644	16.8104	17.4856	17.4735
SLC3A2	53.5862	58.2509	50.5268	57.2636	50.2471	57.2231	48.8403	47.5019
IPP	10.2309	10.9378	10.4863	8.81587	11.5344	11.4236	11.4881	9.88745
GPT2	16.0742	16.1881	15.2999	13.7498	14.9304	15.2026	13.8616	13.5213
DNAJA3	18.2314	18.7271	19.0132	17.2897	17.8458	17.237	18.426	16.9286
ICAM3	7.38579	7.75178	8.14743	7.40054	7.70799	8.09024	8.49386	7.65136
BAGE2	10.3131	10.7952	10.3671	10.6474	10.6172	10.0211	10.3736	10.274
MT1X	19.7527	19.6001	19.9619	18.7326	19.6336	19.3332	18.7269	17.9924
MED15	38.5315	38.2669	38.5085	39.7572	39.3851	38.8513	39.0589	39.0042
ZKSCAN5	17.3769	18.0805	18.3274	17.4241	16.9805	18.7047	19.4791	18.3783
HIST2H2BF	9.34976	9.20897	8.98705	9.86693	9.72143	9.45456	9.66992	9.64127
UTP20	6.07089	7.0964	7.51459	8.02943	5.45948	6.31626	6.84555	7.20517
ZNF746	10.8867	11.261	11.488	10.7427	11.2489	11.48	11.8427	11.3805
ECD	16.4232	16.3579	16.7609	17.0494	16.6387	16.8	17.3071	17.0148
NUP93	10.665	10.0049	10.337	10.4247	10.5803	9.81163	9.72812	10.1989
CDC42BPB	6.31278	6.49377	6.46001	6.07893	6.26948	5.81064	6.31134	6.05074
ITFG2	19.4914	20.1265	20.4493	20.5056	19.4196	19.567	19.4206	20.5439
GOT2	44.4735	44.2767	45.1499	44.3929	44.4093	44.2358	44.2606	42.3584
FAM64A	18.1419	17.9254	18.5403	17.2526	16.7641	18.6078	15.2602	17.0109
RNGTT	73.9974	67.5376	67.9233	63.8533	70.3181	59.0483	64.1038	55.7756
NUDCD2	10.7314	10.7025	10.7094	11.1628	10.2384	10.2619	10.432	11.1704
GKAP1	14.4871	14.2762	13.3896	13.285	13.8918	13.7865	12.001	12.9449
ADI1	26.431	28.8734	29.1988	28.5267	27.5027	30.1319	30.1508	29.7917
NSMCE2	9.62424	8.63013	8.77039	8.99766	9.21163	7.7338	8.69503	8.46785
GRSF1	40.304	40.4823	41.3883	39.296	39.1872	39.6257	40.6326	37.9941
MINA	26.0285	26.208	24.7016	23.8692	25.0972	24.7974	24.0134	22.5774
IL6R	15.5128	15.3898	14.8828	15.0473	15.7442	15.7851	15.4132	15.2366
CYP3A5	10.8664	10.7886	10.9925	11.0787	11.127	10.7373	12.0357	14.1064
LRPPRC	37.8063	37.1232	37.857	37.7282	37.0091	36.0951	36.9918	37.2459
HDAC4	18.8144	18.7175	18.4406	19.7804	17.9856	16.8382	18.3071	18.4635
WWP2	37.6906	38.5062	38.5204	38.7491	37.318	37.1861	38.477	37.8831
BEND3	18.6092	19.1706	19.9949	19.6667	17.7496	19.5327	18.0847	19.1923
SECISBP2L	14.6066	13.6888	13.4088	14.2053	14.7486	14.4149	13.7862	15.4409
GET4	13.6156	14.0341	14.2963	13.1963	13.5844	14.8879	14.2424	13.3055
DCAF4L1	10.4802	11.2706	9.93662	10.3981	9.8458	10.7393	9.77182	9.706
EEF1D	35.3621	35.2334	34.2258	35.0436	35.8229	36.003	34.9061	34.8203
JARID2	28.4175	26.8627	26.3772	27.9657	28.2678	24.0207	25.433	26.0632
NA.8	NA	NA	NA	NA	NA	NA	NA	NA
CASP7	27.8207	26.1213	27.4423	24.1169	29.5035	29.7155	27.5119	25.5467
CUL4A	25.4623	26.145	28.7605	27.7884	25.0409	25.4344	27.6729	24.2509
LOC100652993	23.9353	24.6539	25.1652	25.9319	24.8484	25.3494	26.142	26.3016
ADPRHL2	13.3899	13.5543	13.358	12.8981	13.3675	14.5856	13.632	13.6133
DEK	70.8246	75.3659	74.9108	74.1554	69.0991	73.4505	67.5872	72.0003
BLNK	2.78558	2.96521	2.923	2.71418	4.26601	2.97355	3.11952	2.90951
MAP4K3	22.5931	24.1536	22.5881	22.2794	22.1003	22.3822	22.0433	22.6189
SOX12	22.0982	20.2387	21.8058	20.9265	21.0601	19.5232	21.0173	20.7032
ATG14	26.1329	25.5536	25.2518	24.6378	25.6633	26.2074	26.4901	25.2908
CLCN6	24.1352	24.363	24.0791	24.1757	24.4041	23.0492	23.9607	23.7975
AP5M1	24.2827	26.4237	24.7528	22.7629	24.6729	26.4211	25.6888	23.4448
CCNE2	15.8146	15.9556	16.2104	15.6956	18.6295	19.5933	15.2455	15.9836
IL25	7.83021	7.92629	8.17814	8.76387	8.05153	7.84945	7.69827	8.09899
TBKBP1	9.17444	9.16654	9.35871	9.83924	9.22585	8.77447	9.21316	9.39822
NAP1L5	19.3682	22.2424	17.5823	22.4796	20.9844	24.554	20.4563	24.7623
KLF7	19.3809	17.1407	14.8329	17.5146	16.4925	15.8777	13.8789	16.5526
TRAK1	36.9283	37.7621	36.243	33.1576	38.716	36.8793	40.3227	35.1559
MAP7D1	24.3205	23.2286	25.4128	26.3147	26.0591	25.4284	25.9146	25.7759
SIRPG	7.27305	6.60923	7.41572	7.32885	7.4595	7.43692	7.3881	7.58048
EDARADD	29.9959	28.363	29.2093	30.7548	29.1521	27.9131	28.8923	28.4433
KRTAP19-5	7.5176	6.79194	7.35061	7.28333	6.7927	7.22628	6.85486	7.15511
UBXN2A	31.8572	34.1762	34.6483	32.5632	32.3887	34.9037	35.4652	35.4522
GATAD2A	25.6383	24.8729	27.3361	25.5918	25.0519	24.4352	26.0052	24.6494
CDC23	30.4773	29.5328	30.2558	30.2413	30.4908	31.1628	29.9937	30.6843
HNRNPUL1	28.9855	29.8736	31.3947	30.1124	28.3381	29.1921	30.197	29.1912
SRSF5	96.4378	98.778	96.1638	91.6105	98.3767	98.6062	97.2121	90.3399
CBR4	23.5361	23.6	23.4384	22.6407	24.0506	23.5093	23.6579	23.7119
THEM6	16.8867	16.3854	17.1323	17.7612	16.6859	16.6146	16.4748	16.7956
FXYD2	14.3252	14.3479	14.2976	14.5878	14.7349	14.6057	14.4498	14.8981
DNAJC15	16.2329	16.9413	16.4642	18.1057	15.8599	15.9527	16.4177	16.9403
SAMD10	9.76961	10.8458	10.2753	10.85	9.9163	9.99715	10.2019	10.2971
KIAA1024	4.68346	3.15171	3.27455	3.35076	3.55041	2.80072	2.84896	3.11061
CDC25C	16.6835	16.5041	16.9525	14.8007	15.4539	16.2366	14.7847	15.2972
SIRT2	17.4357	17.555	19.113	18.6204	18.3344	18.4725	19.8959	19.0056
PARN	19.4978	19.4984	19.3687	18.9624	19.5711	18.1521	19.3391	18.1631
HSPA4	37.9037	37.4399	37.3151	37.4593	37.6905	36.054	37.1818	36.1416
DDX58	19.2012	22.8717	19.389	12.3928	21.1059	22.9057	20.4314	21.3954
MECP2	21.6633	21.0539	22.8823	23.0534	20.9706	20.3826	21.8319	22.0191
FAM50A	8.77285	9.45084	9.17662	9.72963	9.20573	9.83109	9.89039	9.8884
POLL	33.4915	32.6101	33.0336	32.3073	34.3418	32.575	34.3512	32.9316
ABHD4	13.0242	13.7337	12.5783	13.4589	13.4602	13.5123	13.6207	13.9355
SMC4	41.8627	42.7078	42.1626	43.2024	39.2986	42.4946	36.9801	42.6752
TMPPE	8.31608	8.48976	8.13573	8.78674	8.21568	8.53606	8.00299	8.04325
KPNB1	41.3121	42.5053	42.731	41.1351	39.9521	43.0337	40.1948	39.5719
PDE6C	2.77098	2.86916	2.98532	2.82546	3.15749	2.95506	4.46869	2.96392
CEP55	20.911	20.0277	21.2898	19.6189	19.7919	20.2451	19.1248	20.2826
ZNF544	17.6661	20.2731	20.278	19.4996	16.9675	18.0508	20.3176	17.4551
CDCA8	12.9291	12.6539	12.3715	11.7031	11.9553	12.6757	11.1236	11.7828
MED20	18.8952	18.3837	19.709	19.5495	19.3998	19.2948	19.9434	19.8745
TNFSF9	13.103	10.3861	13.5046	13.2121	14.3284	11.9113	15.318	14.3286
HSPA8	68.0326	69.2456	70.4881	66.7768	66.9085	68.3278	66.9394	62.9099
LOC100506403	32.7558	34.2298	30.2323	28.7755	30.9253	29.1373	30.5912	28.877
PJA1	31.6576	31.503	34.4605	30.2614	32.2852	33.9184	36.2017	32.3148
EHMT1	17.4478	17.1919	18.2991	18.4538	17.4249	16.6122	18.0887	17.0421
RGMB	14.509	13.8565	13.8336	13.5068	13.9798	13.8926	13.2102	12.9071
CHCHD6	15.4258	13.5259	14.7092	13.8602	14.7982	12.4174	14.0085	12.5178
IPO4	6.62586	6.85905	7.29474	6.65995	6.42559	6.83647	6.75854	6.39555
USP22	22.1063	22.4487	23.0688	23.1368	21.2183	21.8429	22.8586	22.3278
RLIM	31.6701	31.3497	30.7913	30.117	31.115	32.4645	31.2406	31.0409
MIR22	26.4752	31.1431	31.655	36.101	28.4886	36.6093	38.6298	37.9896
FUBP1	41.7342	36.531	40.1476	41.7971	39.1542	33.2874	36.709	39.6303
RAB21	18.227	18.6812	18.7999	18.4417	18.2827	19.2521	19.7002	18.8844
PCDH1	19.8525	18.663	19.6689	18.6279	20.7604	19.6455	20.5485	18.8788
SLC25A17	13.2165	13.6172	14.3552	13.3719	13.5586	14.2977	14.7468	14.1738
CENPP	13.7859	14.1433	14.4079	14.0135	13.9401	13.402	13.8262	14.1025
TOR1AIP1	24.1432	24.8218	23.635	24.2212	24.3767	25.535	24.1449	25.1018
HIST1H2BD	17.9518	20.0294	17.8914	21.5005	20.3483	21.5833	24.5213	19.0711
ANKRA2	17.1421	16.5813	15.6845	12.1212	19.4903	16.7296	18.8523	14.9407
NDUFC2	19.6702	19.4293	20.029	20.1713	20.0157	20.0913	20.1485	21.0144
NA.9	NA	NA	NA	NA	NA	NA	NA	NA
BRD4	20.3476	22.7718	22.6901	22.3404	20.1748	21.947	22.0378	20.933
F7	13.2054	12.7204	13.0444	14.0379	13.6176	13.5	13.6852	13.8821
PPP2R5C	56.4979	56.6436	56.7011	53.706	55.7496	53.6613	54.1489	52.2876
AOX1	5.68182	5.42876	5.45241	5.89743	5.69929	5.99339	5.77477	7.38977
STX12	23.4917	22.6855	22.2006	19.5262	24.374	23.9766	24.2218	21.363
MSI2	26.8985	32.9924	26.1478	24.3605	25.0701	26.4199	26.1595	21.2815
POLR3H	23.822	25.1915	26.8734	25.3059	22.8988	25.1861	25.5019	22.9779
SREBF1	19.3626	18.3406	18.5457	18.691	19.1204	18.0959	17.8366	18.1549
SRSF3	65.444	69.062	67.4467	65.4726	63.1528	65.9739	65.6341	62.2857
RPF2	21.3544	20.3667	21.1947	19.7485	20.9367	19.7663	20.4643	19.034
BDH1	12.1188	13.3073	13.6478	12.5139	12.425	13.0649	12.0309	11.6404
TATDN2	11.7255	12.5008	13.1155	13.365	11.5817	12.3045	12.3792	12.4292
RHOF	20.6416	21.5215	20.6937	20.8403	20.7689	22.0091	22.8307	21.0075
BCL7C	11.2239	10.352	10.7896	11.4284	10.8525	10.3675	10.5016	10.8832
44622	26.1352	25.5535	26.7228	23.4711	27.7434	24.703	29.5267	25.3639
LRMP	9.82726	9.72422	9.87355	9.57521	10.8247	9.6857	9.99069	10.1707
PCNA	17.6357	17.9525	17.9776	17.3057	18.8979	19.0547	18.9078	16.93
SPCS3	28.2809	27.7883	28.0818	26.58	28.5568	29.0412	27.4101	28.3972
MPV17	8.14083	8.05726	8.29409	8.78343	8.58625	8.30781	8.8585	8.7616
GTF3C2	19.0769	19.2862	19.5638	19.8012	18.9917	18.7804	19.4599	19.127
HADHA	29.5368	31.1797	29.9138	30.6017	29.8131	31.1531	31.5712	31.013
KANSL1	23.4055	22.5777	22.2	21.7502	22.6442	21.0285	22.3273	21.087
GDF6	6.46177	6.49364	6.59744	7.08843	6.79626	6.72361	6.96736	7.84519
TMEM59	9.47386	10.3471	9.59897	9.95101	9.86511	10.4856	10.3135	10.3084
PXN	63.7749	63.2346	64.1715	64.3261	62.732	63.9026	66.3028	64.7246
TOR1B	8.20107	8.47437	8.53365	8.28637	8.27775	9.1703	8.54559	8.84877
EML4	27.7552	31.2278	28.0357	26.9399	27.4776	28.6942	26.6778	25.3229
LOC100288152	10.9262	11.8501	12.0982	10.6938	11.4418	12.8738	12.2227	11.8365
SPIN1	25.1657	29.4834	26.9146	28.2264	25.3532	26.9811	26.1252	26.3013
KLHL38	4.94287	5.12275	5.05082	5.70158	5.04833	4.72654	5.05919	5.11684
NA.10	NA	NA	NA	NA	NA	NA	NA	NA
RRAGC	27.813	31.766	28.5527	30.9728	29.0146	33.0404	30.9461	33.1306
SVIL	49.583	58.6056	52.4058	50.8597	47.4953	51.5985	52.328	44.6976
ZRANB3	7.04269	6.18684	7.12335	4.93289	6.66704	4.89562	6.01119	4.4472
C3orf17	55.5191	56.921	53.3637	53.4294	55.2339	56.4568	56.0968	53.7825
DEDD2	6.4189	6.57174	6.58146	6.19734	6.57807	7.13296	6.73965	6.55866
E2F5	8.77067	9.47574	8.73039	8.42157	8.60533	8.68112	8.54937	8.06776
COBRA1	6.68348	7.10188	7.23472	6.81281	6.56221	7.04589	6.69233	6.6404
MPP5	40.778	42.1131	41.9743	42.452	41.751	41.7962	43.9913	42.4598
BRMS1L	26.6466	30.8925	30.2561	27.4733	28.6543	31.6769	31.4558	29.7161
CA9	13.3908	13.1068	14.681	16.9518	13.1581	12.3497	13.162	14.5633
MPP6	7.16816	6.52517	6.95369	6.81199	6.88787	6.50523	6.22036	6.85346
ADCY6	6.56446	6.92005	6.97555	7.41095	6.92919	7.34044	7.19449	7.58057
ABHD11	33.7776	33.2087	33.336	32.6011	34.5831	34.4788	34.9684	32.186
SLC35D1	15.7152	17.0515	17.7459	18.4105	17.5242	17.3163	19.4748	18.9498
PSMC3IP	7.80991	7.56618	8.05948	8.27851	8.17133	8.94144	7.70973	8.69689
TOR1A	23.6751	26.7429	26.8012	26.4239	25.0884	27.8165	27.803	27.2143
SOD1	38.0462	37.7839	38.209	36.9529	38.0247	38.3495	38.2266	37.4766
KDM4C	27.6377	25.6001	25.532	23.6102	26.2026	22.1935	24.7763	22.0625
ADRA1D	8.11332	7.97335	8.54589	8.72165	8.06976	9.00951	8.8713	9.11074
RRM2B	58.5437	53.7555	54.3205	45.9648	72.2345	54.7119	62.9744	49.7054
MAPK11	8.25525	7.66219	8.3231	8.38161	8.56635	8.2646	8.70985	8.14003
G6PC	10.3188	10.3259	10.6856	11.2991	10.5977	10.0394	10.3002	10.5499
FAM193A	23.1888	23.951	25.0764	23.7754	22.7592	23.1792	24.3363	23.0596
FAM103A1	17.176	17.1226	18.3317	17.9083	17.6934	17.5983	19.3087	18.7246
GAST	3.87904	3.74062	4.99773	3.6047	4.45139	5.04877	8.1723	3.97963
ITGB5	7.22123	8.20785	8.10577	7.75373	7.19427	7.52073	7.88868	7.27126
NABP1	25.4329	31.3684	25.59	30.3235	26.8135	32.9859	30.8269	33.2147
NECAP2	33.2235	33.3643	33.6578	33.5326	33.4825	33.484	34.6437	34.1242
DHRS7	17.7046	18.2102	16.9126	15.7429	18.2632	18.0386	18.4342	17.1713
PTPN2	23.0115	24.1746	24.1374	20.6012	21.3551	21.9373	23.3732	20.065
ITPK1	23.8231	23.8432	24.7188	23.2729	23.5794	22.8298	24.322	22.0952
EMP1	25.5675	20.328	20.2358	24.6145	26.2113	23.6763	23.0925	26.8341
ZMYND11	22.1634	26.8977	24.1412	22.2248	22.4697	23.3158	22.5263	20.9609
EXOC1	24.2327	24.3545	22.5062	21.4303	24.8355	24.0848	24.1121	23.7356
LRRC37B	6.66345	6.86342	6.9512	6.04959	6.71838	7.43127	7.1462	6.91986
PARG	31.6073	31.0961	32.3748	30.8795	30.3539	29.5775	31.9718	30.4272
SLC38A4	8.81386	9.26621	8.88498	8.69862	9.05635	9.3935	8.98352	9.54811
GALK2	18.7977	20.6501	22.5109	22.7425	17.9859	17.9832	21.2689	20.6613
ERH	37.0659	36.5826	36.6359	35.723	36.9688	37.0099	36.8202	36.0679
TAF5	8.31693	7.61471	7.98836	7.23372	7.85789	7.65798	6.82215	7.07071
RSBN1L	13.8963	14.2812	13.7396	13.9228	13.8835	13.9814	13.3478	13.6339
CA6	7.30087	7.10242	7.70001	7.73721	7.56165	7.67609	7.54198	7.40105
YKT6	20.5007	21.4429	20.7531	21.8463	20.8518	22.6042	22.028	21.9178
ATF5	16.2214	16.4764	19.0751	16.373	16.4254	18.3475	19.9332	18.5635
CACNB2	31.0485	33.522	33.108	35.1941	32.0087	32.0871	31.9215	32.6359
DCAF11	33.9718	34.508	34.7015	33.3921	34.1263	33.089	34.1905	32.3147
C5orf45	19.229	20.0038	19.8699	20.2492	19.0014	19.2623	19.8743	19.6197
ATG2A	23.1191	24.0343	25.4553	24.7819	23.5796	25.3887	26.7797	25.7116
SAMD12	16.9769	18.7048	16.5528	17.087	17.0361	17.0914	16.3664	15.5573
CLIC3	4.29289	4.29038	5.24455	4.90968	4.56213	4.67583	6.41085	5.96209
TTLL12	19.589	19.5892	19.7679	19.8082	19.6769	19.3713	19.7468	18.8767
CDCA7L	17.4694	17.1594	16.2611	16.1787	16.6064	16.9033	14.3726	15.6514
AFF1	23.8699	24.0513	24.0728	24.4858	23.8467	23.4267	23.7793	23.8516
BABAM1	16.0743	16.4093	16.7187	16.7786	16.3923	16.837	17.4135	17.0472
ZNF33A	42.2591	46.958	43.162	40.38	37.689	41.9356	42.7589	39.7386
TFAP2C	10.7354	12.9062	11.7393	12.3611	11.4718	13.8596	12.7568	13.6549
GNAQ	49.9016	52.2267	53.8401	49.2543	50.6183	48.2041	51.5041	46.1584
NT5C	8.68294	8.19938	8.12438	7.99646	8.61012	7.84751	7.63685	7.31209
TIGD5	6.1803	6.79362	7.00366	6.61354	6.10711	6.61274	6.47785	6.3537
CYTH2	17.125	16.9518	17.1251	15.8581	17.2864	17.2974	17.8863	16.754
OTUD6B	23.1304	21.3863	21.1951	20.2292	21.9725	19.9195	20.5022	19.545
C16orf53	14.761	15.4066	16.0456	14.494	14.7273	15.0409	14.5898	14.3735
C12orf49	12.224	12.1454	12.7543	12.3807	12.5703	12.4737	13.307	12.6294
EGLN3	16.3807	17.6626	15.8307	13.6086	14.8385	15.4125	14.5858	13.9986
OTUD1	8.2335	8.80287	8.35696	8.17107	8.49879	8.82511	8.45474	9.57461
PANK3	22.8804	22.3382	21.5363	22.9998	22.9747	23.7035	22.0292	23.9606
NR1I3	28.3847	27.6765	28.7028	28.6288	29.0851	28.7675	28.6416	28.3764
ARHGEF37	16.8303	16.1337	15.6808	14.9733	17.2328	16.4442	16.6413	15.9766
RNF121	5.16306	5.08943	5.38633	4.86348	4.93571	4.86133	5.18259	4.4174
DHX35	19.8219	19.7369	19.6046	20.4742	20.1352	19.0559	18.5641	19.7503
CDH6	10.1372	10.1698	10.5138	11.133	10.0662	10.1205	9.92231	10.6528
FBXO28	33.5476	34.0614	33.0335	32.1195	33.1196	34.2521	34.1919	33.1072
GPHN	16.8919	14.1656	14.6535	12.7999	15.7599	11.7968	13.2196	10.3838
TXNL1	15.7307	15.4988	15.5448	15.7278	15.5782	15.6732	15.5377	14.9141
RIMS2	9.78424	8.52319	9.14537	9.41522	10.2171	9.32362	9.09591	10.827
GAR1	18.1557	17.8903	18.7302	17.3603	17.1911	17.9832	17.93	16.9577
PSMB2	28.4737	29.1387	28.1748	28.6206	29.5647	29.3755	28.5122	28.677
NR4A1	40.5196	39.2986	42.3931	43.7156	42.5924	41.8607	42.4262	44.741
ZFYVE1	11.1265	10.8295	10.7794	10.3375	11.2028	11.4758	12.7436	10.5469
NDUFAF3	19.2839	19.0259	19.4917	19.7818	18.8911	18.4513	19.4377	19.3436
KATNAL1	15.284	12.1406	14.3526	13.0278	15.2492	14.1435	14.7842	14.6089
PHPT1	8.1595	8.71621	9.2543	9.69609	9.24805	9.00284	10.4097	9.72918
SUCLG2	18.851	16.6682	17.9564	17.155	18.1826	15.2204	17.0353	16.0763
GNPDA1	14.3431	14.5195	14.6107	14.6025	14.5947	14.5539	15.4643	14.892
PILRA	10.1468	9.86786	10.334	9.64144	10.1947	9.39465	10.2981	9.25809
LDLRAD3	19.0608	19.0701	19.7264	17.152	18.3447	18.5831	17.4855	16.4034
FAM189A2	4.80664	4.56725	4.80345	4.48473	4.80858	4.83373	5.42199	4.80056
CIRBP	23.3929	22.7287	22.9818	21.3069	22.2358	21.1144	23.057	20.383
CALM1	93.3515	97.4603	97.1118	96.3255	94.4302	99.3796	98.062	95.8316
TRIB3	14.5243	15.5044	13.631	13.146	13.6357	14.1154	13.3229	12.6969
C3orf23	28.0713	29.1525	27.2842	28.7514	29.3269	28.0344	30.0246	29.0707
C16orf93	10.9105	10.2657	11.3687	11.4622	11.8846	11.5202	10.7153	12.1721
HSPB1	8.75452	9.37933	9.63158	9.72697	8.5448	9.08722	8.85646	9.59146
SERPIND1	8.44418	8.93952	8.39317	8.67303	8.52258	10.7386	9.39886	8.7263
NDUFS1	42.8169	42.1985	42.9345	43.4005	42.8421	42.9252	43.5067	43.6613
NKIRAS1	7.41376	7.34426	7.44258	6.74222	7.38547	7.79065	7.54938	7.57893
RNF103	8.92752	9.3626	8.98835	8.66041	9.08849	9.76822	9.38824	9.17374
NCSTN	19.3321	19.4115	20.2145	19.9019	19.5195	20.0986	21.6222	20.4274
PTEN	32.9926	32.5159	34.138	35.0026	33.0775	29.3548	34.1146	31.3194
PRH1	11.3375	11.4725	11.8186	12.2016	12.0036	11.8763	12.046	12.1883
DALRD3	7.03345	6.79098	7.2583	6.78734	6.93458	6.23347	6.99005	6.64998
NTF4	4.53619	3.97687	4.43	3.77733	4.49823	4.46677	5.82994	4.25735
NVL	13.3785	14.4978	14.1087	14.679	13.5487	13.8341	13.8992	13.3399
GPATCH8	19.1048	19.2737	19.5743	18.4201	18.8795	18.7195	18.9429	18.351
MICALL1	7.82201	8.48341	9.14861	8.21024	8.47175	8.94953	10.2293	8.71819
ADIPOQ	16.441	16.462	16.2106	17.4096	16.9089	17.2569	16.7274	17.1389
PPIL1	27.8449	28.5559	27.9042	28.4943	28.1322	28.1907	27.2068	27.5971
OGDH	18.0771	17.3301	18.1723	19.4512	17.3783	17.3039	17.9759	17.9379
LOC440040	7.99453	7.73441	7.96766	9.17969	7.7461	7.76501	8.05222	7.90763
ITM2B	32.6539	33.4327	34.627	32.4111	33.1361	33.7694	35.5538	34.1941
GABBR2	7.59867	7.50982	7.74521	8.56852	8.215	7.81376	9.59816	8.33645
RAB14	31.2979	31.0824	30.6531	30.1727	31.3816	31.6123	31.1405	30.4068
SOCS4	22.2464	23.7147	22.4205	19.8405	22.8685	27.4754	24.273	21.3053
TBC1D25	14.3127	13.8463	14.2425	14.6192	14.5249	14.2003	14.6293	15.0252
MED13L	19.7093	17.6901	18.2066	16.8017	18.8604	15.3377	17.6524	14.8887
FAM123B	9.82148	9.87738	10.4757	10.8971	9.89901	9.77239	9.84125	10.3628
MRPL24	9.85379	9.41543	9.47071	10.1252	9.80353	9.0698	9.40162	9.61226
AHSA2	14.0231	14.9183	14.2015	14.6128	13.913	15.7664	15.1265	15.4199
EP300	5.58798	5.82418	6.72818	5.68257	5.05343	5.43241	6.09329	5.55626
ASMTL-AS1	18.3964	18.0905	18.3003	18.2943	18.2137	17.3171	17.8738	18.4259
UBR3	24.1925	24.8104	24.0483	21.8209	23.0465	22.9016	23.7618	20.9415
MED25	61.2129	58.9623	60.3873	61.5979	59.6489	60.2505	59.9727	62.5198
TMEM248	17.333	17.6346	18.025	18.1371	16.5754	17.3292	17.7687	17.7547
SIRT6	9.7539	9.47374	9.62706	9.61612	9.41206	9.58919	9.35645	9.62307
PIP4K2B	22.1891	23.5329	23.3122	21.5385	21.554	22.4238	22.7699	20.6834
RASGRF1	13.6888	13.7743	13.7529	13.815	14.6402	14.2336	14.2615	13.4667
TKT	25.6151	24.7096	27.9688	28.7665	25.2137	23.4444	26.9015	25.2054
KANK1	12.7898	13.7565	12.8873	14.3296	12.7936	12.3832	12.1497	13.9262
PER2	17.2186	17.2543	17.6246	16.4804	17.0536	17.2681	17.5311	16.0201
GNB3	5.64615	4.94312	5.67282	5.5246	5.35535	4.62737	5.2643	5.4238
LBX2	11.1193	11.2986	11.4591	12.0287	11.5272	11.5636	12.167	12.2822
FAM168B	42.6638	42.563	43.3522	42.4171	42.1304	41.5415	42.6485	41.9867
LINC00346	4.71319	4.48376	4.79777	4.82657	5.04225	4.51072	5.00186	5.48473
TRAP1	10.187	9.46334	10.4316	10.0674	10.1018	9.28806	9.76408	9.79956
FIBCD1	16.0687	15.3846	15.5426	16.1607	16.3071	15.965	15.9376	16.156
GSPT1	43.4193	45.4307	47.7262	44.8689	41.7766	43.9279	45.7238	43.5555
ERN2	12.2827	12.6836	12.334	13.1217	11.8188	12.0914	12.2507	12.881
CPSF6	50.2822	50.5422	50.955	50.7472	49.229	50.5031	49.1978	49.9515
GRB7	9.3323	9.24972	8.72397	9.09801	9.73162	9.43553	9.69815	8.97703
NHSL1	16.4486	18.967	16.6548	14.9316	15.1795	16.6526	15.5614	14.9088
ENTPD8	11.4249	11.0685	11.1276	11.9229	11.3483	10.7182	11.1016	11.3504
TMEM54	25.5315	27.1539	25.7518	23.8943	26.4219	29.2421	25.9977	25.6325
RNF114	22.2367	22.8496	23.0298	24.125	22.6501	23.5531	24.8915	24.5938
NBAS	23.4483	23.0566	21.3666	19.9814	23.1367	19.3657	20.56	17.5339
DHRSX	10.0092	12.4014	11.6795	13.4086	9.72023	11.4161	11.162	11.2451
EPB49	31.2908	29.4017	29.8375	30.1587	31.598	31.0566	30.3077	30.3034
PLA2G15	8.71631	8.65819	9.49227	8.81815	8.25536	8.4236	8.91487	8.84911
TBCD	27.3894	25.3562	27.2599	26.6691	26.5109	25.1408	25.4502	26.3041
MOAP1	8.70707	9.41386	9.01649	8.90894	8.7068	10.2052	9.71668	9.45114
TAF15	29.5859	28.8418	28.4895	28.1104	28.2255	27.8348	28.7688	27.9727
COQ3	9.91838	9.42994	9.63924	9.83505	9.90026	9.03999	9.45624	9.50785
MLLT6	12.1481	12.3632	12.3144	12.2693	11.7889	12.2251	12.4427	11.7988
SUN2	27.1762	26.1244	27.2126	27.9371	26.3222	25.9214	25.7858	27.1784
MMP14	20.2199	19.5091	22.3579	19.9447	22.1661	20.5866	23.3621	20.6435
PPP1R10	12.0629	11.8429	12.4513	11.8106	12.0662	11.4435	12.1909	10.1349
ZNF513	19.1171	18.5549	18.6314	19.3534	19.5079	18.9172	19.2683	19.1918
P2RX5-TAX1BP3	9.17613	10.1242	10.1301	10.4737	9.68468	10.5784	10.8381	11.0742
ZNF488	5.52933	5.39369	6.05633	5.90204	5.81123	5.75269	6.58545	6.2366
ICK	19.5099	20.3629	19.8147	18.2219	18.4947	18.9978	19.4036	18.5952
CCDC41	20.2265	21.8634	21.3716	19.2814	19.3585	20.6449	20.1213	19.3973
SNX25	15.3479	15.7105	15.2094	12.917	14.4963	14.3256	14.0304	11.5904
ZNF561	39.7698	43.1294	41.1191	35.4017	41.0746	43.5177	45.7451	38.9512
BECN1	56.0494	55.4485	54.0337	50.8662	57.0602	56.7915	57.1461	51.8189
CATSPER3	5.00962	5.10504	4.25014	4.26251	4.76425	4.49685	3.69259	3.75832
ANAPC11	51.1724	50.0337	49.8644	49.653	51.8271	50.4381	49.7989	50.3194
NCOR1	32.9849	36.0991	39.3657	39.8075	30.6111	32.3567	37.3741	35.7143
RCOR1	14.5385	14.6991	15.7317	15.5704	13.8653	14.5354	15.2375	14.872
LOC440905	3.54295	2.74978	3.04316	3.19182	2.98798	3.00962	2.7717	2.6857
PIM3	10.3988	9.53645	10.2435	9.29156	9.80577	9.44452	9.48279	9.27838
CNTD2	10.2896	9.78197	10.1092	10.7215	10.1637	9.61713	10.0291	10.1683
MTF2	75.0565	71.4346	73.2858	74.6987	75.3219	73.7019	72.5873	75.5923
EBNA1BP2	31.5143	32.8266	33.2532	31.9653	30.906	32.4156	32.3643	30.135
DERL2	9.47854	9.41506	9.49176	10.2476	9.78973	10.0402	9.80884	10.2419
ZFAND3	15.1	15.8784	14.6341	13.6406	14.2852	14.3387	14.7016	12.398
CNOT1	26.803	25.8233	26.5743	23.7274	25.8756	24.5454	24.9176	22.5553
PROS1	22.5204	22.3965	22.7953	19.6679	22.532	22.9171	24.0853	22.0092
PPP1R13L	7.48484	6.9951	6.66035	7.25528	7.667	7.42624	7.13105	7.48528
RIPK3	14.5679	14.8923	14.8478	15.6135	15.4059	14.9316	15.2837	15.8606
INADL	43.855	42.7123	34.3621	35.7379	40.6546	32.8258	35.2425	31.9642
CFL1	38.3851	39.3717	39.9742	40.1815	38.8959	40.7445	41.0948	39.8162
ARHGAP26	38.5606	37.4309	34.1558	28.2349	33.8285	30.6146	32.6525	27.3161
METTL7B	7.43389	7.83759	8.54961	7.22799	7.92399	8.30076	8.80012	8.06711
TIMM17A	25.7181	25.2813	26.3706	26.45	25.8475	27.1517	26.2265	26.7487
ZFHX3	26.2624	29.9355	27.7732	30.8944	25.596	26.8759	27.6022	28.5001
CTBP2	72.5316	76.9213	73.711	64.6453	69.4275	66.0642	69.3004	59.2091
RIT1	20.0363	20.3172	21.1605	21.5081	19.8783	21.3938	23.1432	23.9654
KL	3.0729	3.26787	3.16438	3.2177	3.27333	3.29235	4.1837	3.30007
RNF216	31.1986	31.3824	32.7748	32.712	30.5947	30.1203	32.2005	31.349
RHEB	31.1202	30.6572	31.4234	32.1427	30.3739	30.2692	30.2408	31.5683
FBXL7	10.5576	9.80757	10.7076	11.8385	10.3232	9.98884	10.194	10.4912
TNFRSF9	3.80209	4.45255	3.81921	4.10332	3.92635	5.04317	4.44015	4.3924
CWF19L2	20.2211	21.1115	21.0263	21.398	19.1978	20.2924	20.37	21.334
PCMTD1	15.2902	15.1856	13.8127	15.0968	16.0489	14.8686	14.8984	16.2225
STK24	31.8728	30.9981	32.4936	28.6903	30.6843	28.9526	30.9073	27.6213
FOCAD	8.52766	8.9252	8.54642	7.80829	8.30186	8.19	8.27795	7.30782
TSEN34	17.136	16.8726	17.9541	17.1206	17.5549	17.4257	18.0458	17.4873
CD58	46.8624	49.0811	45.666	48.9667	48.2557	48.4786	48.2478	51.0657
MOV10	11.0836	11.0861	10.4691	10.266	11.3164	11.8431	11.6334	10.432
ERP44	29.1336	30.0386	30.4384	28.965	29.2412	28.4643	29.7705	28.8588
UBE2Q1	14.6281	14.7949	15.2389	15.6227	14.7199	15.6913	15.8479	15.9122
USP25	20.2173	22.6599	21.6422	17.0184	18.9885	19.4283	19.5869	15.9421
ITSN2	17.315	16.3991	16.9543	15.8481	18.0425	16.539	18.2254	16.5195
MRPL50	14.3775	14.3579	15	14.1343	13.8016	14.5504	14.3441	13.8878
ZNF649	6.69115	6.34012	7.40914	6.19601	6.09548	6.23479	6.82914	5.67573
SLC5A6	13.8272	14.1707	14.5197	14.0781	14.073	13.8996	14.0325	13.5988
RUVBL1	27.7643	26.5459	27.9683	26.9649	27.6544	26.0216	26.9791	24.5427
COL1A2	19.1566	18.6074	18.3868	19.3984	18.005	18.699	17.8577	19.0751
KLF4	17.514	16.9712	15.701	14.9298	17.0262	17.2225	16.7471	17.1153
CANX	97.9022	98.9471	99.0069	99.0944	96.3954	96.9776	96.5437	97.1951
PXMP4	23.0302	22.0498	24.6372	23.0662	23.7547	23.6238	25.179	23.5487
IRF1	14.5577	16.4485	14.9494	14.7969	15.0044	16.9234	15.5804	17.2006
ZNF202	17.5636	18.1487	18.1927	16.4066	16.9678	17.4307	17.2238	15.5961
SLAMF1	11.6279	11.6806	11.9171	12.1306	11.4888	11.2709	11.7679	12.0455
CD36	8.36848	8.33462	8.44678	8.74925	8.7754	8.45504	8.63676	10.3734
DEPDC7	13.5136	12.7603	14.3624	15.3622	14.8575	13.3251	15.9104	16.6761
SIKE1	15.5732	15.6242	15.0983	15.4758	15.3394	16.0055	15.4751	16.2247
MPZL3	13.7387	14.5727	13.9932	12.8449	14.8521	16.5539	15.1914	12.9093
JDP2	17.2609	18.8656	17.7142	18.6842	16.877	17.8547	16.2028	18.3891
AVPR1A	15.0045	14.6755	15.1622	16.0943	14.5249	15.1684	14.595	15.1153
GTPBP6	17.3666	18.904	16.9202	18.5746	17.2976	17.8616	16.5878	17.2697
USP18	4.99801	5.68248	6.16287	4.00299	5.83917	6.20268	6.3017	5.37045
C2orf49	16.372	16.0547	15.6321	16.5721	16.1786	16.9197	16.1058	17.1372
MYD88	23.091	24.2945	24.7661	23.4752	23.447	25.3438	24.6113	24.8708
CCDC84	7.87628	8.40197	8.73195	8.70456	8.32706	8.83277	9.15143	8.86407
PPM1L	9.688	9.58853	9.94686	10.5145	9.60112	9.45196	9.83505	9.91316
IL31RA	9.26205	9.09738	9.42959	9.82536	10.1269	9.9621	9.8464	9.71381
WDR7	10.5266	11.0537	11.1115	10.2693	10.308	10.5618	10.6942	10.1514
PTCHD4	6.6581	5.8563	5.95857	5.62388	8.1388	6.30088	6.34619	6.15529
POMGNT1	28.2727	26.4103	27.7986	26.3839	29.1899	27.1239	30.1591	26.9111
BIRC3	14.2744	20.6434	17.6733	15.9592	15.7782	20.6234	20.0069	21.1834
PLCXD1	10.5908	11.3342	10.462	11.2083	11.0039	11.8812	10.9769	11.5491
SNORA29	24.175	23.8383	24.0043	24.0701	23.884	24.1982	23.4284	23.6122
BLCAP	9.05467	10.6264	9.98051	10.5418	9.93669	10.8795	10.7349	11.0644
USP3	16.4783	16.6883	15.3678	15.478	16.2263	15.424	15.3495	14.6177
NAT1	7.9562	9.43572	8.70853	8.48532	8.42783	9.96446	9.33415	9.27933
DMP1	6.37912	5.99298	6.73489	6.24915	6.4229	6.22079	5.77926	5.92203
RFC4	11.439	11.1965	11.2333	11.5723	11.3648	11.3647	10.5529	11.4885
HIATL1	16.7501	17.5667	17.8798	16.2706	16.6209	17.1247	16.5844	15.5587
TAB3	27.0983	28.4761	26.6854	28.4665	27.4442	28.4785	28.4725	29.5898
NASP	18.3179	16.7565	18.79	18.4932	17.2878	16.7721	17.3581	18.2057
TRAC	3.95062	4.20708	3.81921	4.1576	4.11613	4.13978	3.84903	3.62195
C11orf67	7.30317	7.48341	8.34895	7.35011	7.61708	7.73751	9.11279	8.54265
FAM53B	8.11103	8.02605	9.05992	8.09788	8.23687	7.85062	8.03494	7.97536
AZGP1	4.19598	3.87519	4.29353	4.08539	4.31745	4.08307	4.9956	4.3289
C20orf111	16.0438	16.5097	16.2476	17.0826	16.3526	17.5136	16.5362	17.249
LOC100128675	7.73797	8.24549	7.90346	8.30066	7.87791	7.87276	7.26505	8.17715
RWDD2B	8.40107	8.82678	8.46261	8.20775	8.41423	8.78573	9.11681	8.86628
DLEU2	13.1802	11.3799	12.828	12.5183	12.8058	11.1571	10.7969	12.0364
CD34	11.46	10.8672	11.83	11.8192	11.2196	11.0965	11.2119	11.4877
ZNF483	12.1962	11.7213	11.4742	12.2744	11.9043	11.5045	11.8762	11.3715
NA.11	NA	NA	NA	NA	NA	NA	NA	NA
TMPO	34.0824	36.1022	34.3271	33.6318	32.6109	36.5707	30.4307	30.6162
RBBP5	23.8729	22.2332	23.6627	23.5416	24.0769	23.0673	24.7799	24.2257
OPCML	15.4749	15.9439	15.8325	16.4553	15.5782	15.3262	15.7915	15.8573
RILP	6.28647	5.43924	6.13259	6.16204	6.50348	5.94332	6.58193	6.40163
CCDC102A	4.47684	4.87686	4.84317	5.33851	4.81154	5.2307	5.24387	5.62393
ANKRD27	9.79857	9.66501	10.1693	8.94881	9.57086	9.13186	9.5204	8.75245
PTPRG	28.7253	30.2603	29.1364	21.5113	26.9796	24.3396	26.0506	18.7509
BTG2	24.3119	19.5636	25.1411	22.7466	28.0243	21.0805	29.0441	24.5957
TOP1MT	18.0242	16.8994	18.2561	16.6874	18.3299	14.3481	17.1981	15.2438
COQ6	24.8608	24.7895	25.2225	23.7933	25.3589	26.251	26.8138	23.8162
ENOSF1	22.9134	21.704	22.2407	23.2744	22.6918	20.8384	20.944	22.3625
HELQ	12.8217	12.6613	13.1339	11.7256	12.8613	13.1296	13.9638	12.7243
OSBPL10	18.2981	17.7282	19.6791	18.762	17.9781	16.6744	19.043	17.6076
VIMP	15.7315	15.9699	16.1335	16.2831	15.8062	16.5932	16.2134	16.6902
NOTCH3	10.3918	9.75207	9.84056	10.17	11.1343	10.4149	9.94121	10.3156
SSR3	33.7346	33.1738	33.4556	35.3357	35.0418	34.3496	33.8047	35.5085
HSPE1	32.2172	30.2029	32.8484	31.8352	31.427	30.5271	30.6595	31.0332
YAF2	34.5687	33.7677	35.813	36.1727	33.0307	31.5063	34.544	35.3061
CPQ	7.3427	8.34434	7.68327	7.91011	7.51507	7.68179	7.12269	7.79297
AKAP5	6.4046	7.13968	8.33611	7.36412	6.77364	8.49544	8.96744	8.21695
GLA	20.2834	22.555	20.9846	24.2659	22.3005	24.1373	22.5113	24.5219
CELF6	10.0024	10.3496	10.9418	10.5243	10.2775	10.2004	10.4634	9.69117
MLX	45.0742	43.2951	46.0171	44.4757	46.2408	45.1251	47.7961	43.8085
YY2	4.57643	4.6943	4.73905	5.51265	4.56786	4.38257	4.6593	4.87647
ZNF211	10.7562	12.0086	11.8932	9.40435	11.3445	12.1458	13.5306	11.2555
ANXA6	6.87591	6.421	7.06514	7.41158	6.57611	6.29431	6.80413	7.02862
AFF3	13.1683	13.0334	12.5937	13.3821	13.3698	13.0462	13.3326	14.0562
MRPS36	22.9331	22.4927	23.2617	24.1685	23.4132	23.0911	24.2425	25.6883
ARHGAP6	16.9482	16.1485	17.2507	17.4285	17.3359	17.0511	17.1011	18.4303
FARSB	40.876	39.2717	39.8244	41.0894	40.9886	38.5768	38.2296	38.2361
PDZD2	18.8941	18.4897	19.6057	19.4721	19.2219	19.8214	20.0114	28.0505
PHF19	17.5306	18.0573	18.7258	19.804	16.2952	17.7464	16.5691	19.2847
CSDE1	46.9273	46.0204	46.3485	46.5128	46.1959	45.1776	46.2156	45.8637
NBEA	4.1806	3.91972	2.66182	3.82603	3.60231	2.80918	2.87556	3.39344
SCAP	14.3254	15.0517	15.4801	15.2574	13.4294	14.7686	15.2911	14.4067
TMEM231	16.0542	15.6848	15.884	16.5833	16.5069	15.0671	14.885	15.7447
[truncated: 4,925 more rows]
