# Supplementary material for: Microarray analysis points to LMNB1 and JUN as potential target genes for predicting metastasis promotion by etoposide in colorectal cancer
Source: Sci Rep. 2024 Oct 10;14:23661. doi: 10.1038/s41598-024-72674-8 (PMC11467296; doi:10.1038/s41598-024-72674-8)
Supplement: Supplementary file 3 — Supplementary Information 3. [file 41598_2024_72674_MOESM3_ESM.xls]

## Sheet: BP_up
Description	pvalue	Count	GeneRatio
Golgi vesicle transport	0.000467349	10	0.026738
proteasomal protein catabolic process	0.0100524	9	0.0240642
positive regulation of cellular catabolic process	0.00799436	8	0.0213904
positive regulation of catabolic process	0.0192104	8	0.0213904
RNA catabolic process	0.0349926	7	0.0187166
regulation of proteolysis involved in cellular protein catabolic process	0.00113273	7	0.0187166
regulation of protein catabolic process	0.0243376	7	0.0187166
regulation of proteasomal protein catabolic process	0.000423962	7	0.0187166
regulation of cellular protein catabolic process	0.00272675	7	0.0187166
I-kappaB kinase/NF-kappaB signaling	0.000261012	9	0.0240642
regulation of I-kappaB kinase/NF-kappaB signaling	0.000481753	8	0.0213904
positive regulation of I-kappaB kinase/NF-kappaB signaling	0.0023995	6	0.0160428
neutrophil mediated immunity	0.0328138	8	0.0213904
neutrophil activation	0.0331459	8	0.0213904

## Sheet: BP_down
Description	pvalue	Count	GeneRatio
regulation of mitotic cell cycle phase transition	1.45e-07	21	0.0561497
regulation of cell cycle phase transition	5.89e-07	21	0.0561497
positive regulation of cell cycle	9.49e-06	17	0.0454545
cell cycle checkpoint	1.23e-05	12	0.0320856
mitotic cell cycle checkpoint	0.000169368	9	0.0240642
regulation of microtubule-based process	0.000560293	10	0.026738
microtubule organizing center organization	6.39e-05	9	0.0240642
microtubule-based movement	0.0418807	9	0.0240642
regulation of microtubule cytoskeleton organization	0.00162532	7	0.0187166
signal transduction by p53 class mediator	0.00170837	10	0.026738
DNA damage response, signal transduction by p53 class mediator	0.00207864	6	0.0160428
signal transduction in response to DNA damage	3.8e-05	9	0.0240642
DNA damage checkpoint	0.000528881	8	0.0213904
DNA integrity checkpoint	0.000748131	8	0.0213904
double-strand break repair	0.0190138	8	0.0213904
telomere maintenance via telomere lengthening	0.000477894	6	0.0160428
telomere maintenance	0.0153522	6	0.0160428

## Sheet: BP_raw
	ID	Description	GeneRatio	BgRatio	pvalue	p.adjust	qvalue	geneID	Count
GO:1902850	GO:1902850	microtubule cytoskeleton organization involved in mitosis	22/374	143/18862	8.92494e-14	2.47592e-10	2.30208e-10	PSRC1/STAG1/CDC20/CENPE/STAG2/LSM14A/MAP4/CDK5RAP2/BORA/CCNB1/KIF4A/PLK1/AURKA/HNRNPU/DLGAP5/TUBG2/PLK2/GPSM2/KIF11/CHMP5/RCC1/SAPCD2	22
GO:0007052	GO:0007052	mitotic spindle organization	20/374	118/18862	1.84908e-13	2.47592e-10	2.30208e-10	PSRC1/STAG1/CDC20/CENPE/STAG2/LSM14A/MAP4/BORA/CCNB1/KIF4A/PLK1/AURKA/HNRNPU/DLGAP5/TUBG2/PLK2/GPSM2/KIF11/CHMP5/RCC1	20
GO:0007051	GO:0007051	spindle organization	24/374	182/18862	2.17249e-13	2.47592e-10	2.30208e-10	PSRC1/STAG1/CDC20/CENPE/STAG2/LSM14A/MAP4/BORA/CCNB1/INO80/KIF4A/PLK1/AURKA/HNRNPU/DLGAP5/TUBG2/CEP63/PLK2/GPSM2/KIF11/CHMP5/RCC1/MAPRE1/HAUS7	24
GO:0140014	GO:0140014	mitotic nuclear division	27/374	296/18862	4.70736e-11	4.02361e-08	3.74111e-08	PSRC1/STAG1/PHIP/CDC20/CENPE/ANAPC1/STAG2/LSM14A/CDK5RAP2/NCAPD2/CDK13/BORA/CCNB1/IL1A/INO80/KIF4A/PLK1/AURKA/HNRNPU/DLGAP5/CEP85/TUBG2/CENPF/KIF11/CHMP5/BOD1/RCC1	27
GO:0007059	GO:0007059	chromosome segregation	27/374	337/18862	8.68955e-10	5.21239e-07	4.84642e-07	PSRC1/STAG1/CDC20/CENPE/ANAPC1/STAG2/SFPQ/CDK5RAP2/NCAPD2/CCNB1/INO80/KIF4A/PLK1/HNRNPU/DLGAP5/TLK1/CEP85/TUBG2/CENPF/ECT2/PUM1/CDCA2/EME2/CHMP5/BOD1/ARL8A/RCC1	27
GO:0051225	GO:0051225	spindle assembly	16/374	114/18862	9.14721e-10	5.21239e-07	4.84642e-07	STAG1/CDC20/STAG2/LSM14A/INO80/KIF4A/PLK1/AURKA/HNRNPU/CEP63/GPSM2/KIF11/CHMP5/RCC1/MAPRE1/HAUS7	16
GO:0000819	GO:0000819	sister chromatid segregation	19/374	199/18862	1.76383e-08	8.61504e-06	8.01016e-06	PSRC1/STAG1/CDC20/CENPE/ANAPC1/STAG2/SFPQ/CDK5RAP2/NCAPD2/CCNB1/INO80/KIF4A/PLK1/HNRNPU/DLGAP5/TUBG2/CENPF/CHMP5/BOD1	19
GO:0000280	GO:0000280	nuclear division	28/374	436/18862	5.38976e-08	2.30345e-05	2.14172e-05	PSRC1/STAG1/PHIP/CDC20/CENPE/ANAPC1/STAG2/LSM14A/CDK5RAP2/NCAPD2/CDK13/BORA/CCNB1/IL1A/INO80/KIF4A/PLK1/AURKA/HNRNPU/DLGAP5/CEP85/TUBG2/CENPF/KIF11/EME2/CHMP5/BOD1/RCC1	28
GO:0098813	GO:0098813	nuclear chromosome segregation	21/374	273/18862	1.35173e-07	5.13506e-05	4.77452e-05	PSRC1/STAG1/CDC20/CENPE/ANAPC1/STAG2/SFPQ/CDK5RAP2/NCAPD2/CCNB1/INO80/KIF4A/PLK1/HNRNPU/DLGAP5/TUBG2/CENPF/ECT2/EME2/CHMP5/BOD1	21
GO:0000070	GO:0000070	mitotic sister chromatid segregation	16/374	164/18862	1.77315e-07	6.06239e-05	5.63674e-05	PSRC1/CDC20/CENPE/ANAPC1/CDK5RAP2/NCAPD2/CCNB1/INO80/KIF4A/PLK1/HNRNPU/DLGAP5/TUBG2/CENPF/CHMP5/BOD1	16
GO:0048285	GO:0048285	organelle fission	28/374	486/18862	5.00878e-07	0.000155682	0.000144751	PSRC1/STAG1/PHIP/CDC20/CENPE/ANAPC1/STAG2/LSM14A/CDK5RAP2/NCAPD2/CDK13/BORA/CCNB1/IL1A/INO80/KIF4A/PLK1/AURKA/HNRNPU/DLGAP5/CEP85/TUBG2/CENPF/KIF11/EME2/CHMP5/BOD1/RCC1	28
GO:0090307	GO:0090307	mitotic spindle assembly	10/374	65/18862	5.65331e-07	0.000161072	0.000149763	STAG1/CDC20/STAG2/LSM14A/KIF4A/PLK1/HNRNPU/KIF11/CHMP5/RCC1	10
GO:1901990	GO:1901990	regulation of mitotic cell cycle phase transition	26/374	439/18862	7.71751e-07	0.000202971	0.00018872	CDC20/CENPE/ANAPC1/CNOT2/CDK5RAP2/PSMB4/SIN3A/CCNB1/TFAP4/INO80/PLK1/AURKA/HMMR/DLGAP5/E2F7/CENPF/CEP63/PLK2/FOXN3/RBL1/UBE2E2/CNTRL/TNKS1BP1/MAPRE1/SFN/HAUS7	26
GO:0000075	GO:0000075	cell cycle checkpoint	17/374	209/18862	9.87102e-07	0.000241065	0.000224139	CDC20/CNOT2/CDK5RAP2/CCNB1/PLK1/AURKA/E2F7/FEM1B/CENPF/CEP63/PLK2/FOXN3/EME2/SOX11/MAPK14/TNKS1BP1/SFN	17
GO:0007088	GO:0007088	regulation of mitotic nuclear division	12/374	109/18862	1.72388e-06	0.000392931	0.000365342	PHIP/CDC20/CDK5RAP2/CDK13/BORA/CCNB1/IL1A/PLK1/AURKA/DLGAP5/CENPF/RCC1	12
GO:0090068	GO:0090068	positive regulation of cell cycle process	20/374	303/18862	2.9533e-06	0.000631084	0.000586775	ZBTB17/PHIP/CIT/CNOT2/SFPQ/SIN3A/CCNB1/IL1A/INO80/AURKA/HNRNPU/DLGAP5/E2F7/PLK2/ECT2/GPSM2/UBE2E2/TNKS1BP1/PKP4/SFN	20
GO:1901987	GO:1901987	regulation of cell cycle phase transition	26/374	478/18862	3.71133e-06	0.000746414	0.000694007	CDC20/CENPE/ANAPC1/CNOT2/CDK5RAP2/PSMB4/SIN3A/CCNB1/TFAP4/INO80/PLK1/AURKA/HMMR/DLGAP5/E2F7/CENPF/CEP63/PLK2/FOXN3/RBL1/UBE2E2/CNTRL/TNKS1BP1/MAPRE1/SFN/HAUS7	26
GO:0010498	GO:0010498	proteasomal protein catabolic process	26/374	483/18862	4.47646e-06	0.000807133	0.000750463	CDC20/ANAPC1/FAF1/PSMB4/SMARCC1/CCNB1/USP13/BIRC2/FBXO22/PCBP2/HSPBP1/DDA1/GABARAPL2/DET1/PLK1/MTA1/TBL1X/FBXL20/TMTC3/AURKA/CCNF/PLK2/TBL1XR1/SEL1L/DESI1/RNF180	26
GO:0045787	GO:0045787	positive regulation of cell cycle	23/374	395/18862	4.48538e-06	0.000807133	0.000750463	PSRC1/ZBTB17/PHIP/CIT/CNOT2/SFPQ/SIN3A/CCNB1/TFAP4/IL1A/INO80/AURKA/HNRNPU/DLGAP5/CCNT1/E2F7/PLK2/ECT2/GPSM2/UBE2E2/TNKS1BP1/PKP4/SFN	23
GO:0060236	GO:0060236	regulation of mitotic spindle organization	7/374	35/18862	4.74664e-06	0.000811437	0.000754465	PSRC1/BORA/PLK1/HNRNPU/GPSM2/CHMP5/RCC1	7
GO:0000077	GO:0000077	DNA damage checkpoint	13/374	148/18862	8.13133e-06	0.00132386	0.00123091	CNOT2/CCNB1/PLK1/AURKA/E2F7/FEM1B/CEP63/PLK2/FOXN3/EME2/MAPK14/TNKS1BP1/SFN	13
GO:0090224	GO:0090224	regulation of spindle organization	7/374	39/18862	1.0141e-05	0.00148648	0.00138211	PSRC1/BORA/PLK1/HNRNPU/GPSM2/CHMP5/RCC1	7
GO:0051983	GO:0051983	regulation of chromosome segregation	10/374	89/18862	1.05329e-05	0.00148648	0.00138211	CDC20/CENPE/ANAPC1/CDK5RAP2/CCNB1/PLK1/HNRNPU/DLGAP5/CENPF/PUM1	10
GO:0033045	GO:0033045	regulation of sister chromatid segregation	9/374	71/18862	1.08398e-05	0.00148648	0.00138211	CDC20/CENPE/ANAPC1/CDK5RAP2/CCNB1/PLK1/HNRNPU/DLGAP5/CENPF	9
GO:1901800	GO:1901800	positive regulation of proteasomal protein catabolic process	11/374	109/18862	1.08693e-05	0.00148648	0.00138211	CDC20/USP13/FBXO22/HSPBP1/DDA1/DET1/PLK1/TMTC3/AURKA/PLK2/RNF180	11
GO:0042770	GO:0042770	signal transduction in response to DNA damage	12/374	131/18862	1.18128e-05	0.001543	0.00143467	CNOT2/CCNB1/TFAP4/PLK1/AURKA/E2F7/CEP63/PLK2/MAPK14/EEF1E1/TNKS1BP1/SFN	12
GO:0051168	GO:0051168	nuclear export	15/374	201/18862	1.21852e-05	0.001543	0.00143467	NUP88/SLU7/SRSF1/NUP153/RANBP17/XPO6/NUP35/ATXN1/ANP32B/THOC6/NUP210/DESI1/XPO7/LTV1/SFN	15
GO:0031570	GO:0031570	DNA integrity checkpoint	13/374	156/18862	1.43875e-05	0.00173588	0.00161401	CNOT2/CCNB1/PLK1/AURKA/E2F7/FEM1B/CEP63/PLK2/FOXN3/EME2/MAPK14/TNKS1BP1/SFN	13
GO:0043161	GO:0043161	proteasome-mediated ubiquitin-dependent protein catabolic process	23/374	425/18862	1.47238e-05	0.00173588	0.00161401	CDC20/ANAPC1/FAF1/PSMB4/SMARCC1/CCNB1/BIRC2/FBXO22/PCBP2/HSPBP1/DDA1/DET1/PLK1/MTA1/TBL1X/FBXL20/AURKA/CCNF/PLK2/TBL1XR1/SEL1L/DESI1/RNF180	23
GO:0051783	GO:0051783	regulation of nuclear division	12/374	135/18862	1.60399e-05	0.00182802	0.00169967	PHIP/CDC20/CDK5RAP2/CDK13/BORA/CCNB1/IL1A/PLK1/AURKA/DLGAP5/CENPF/RCC1	12
GO:0061136	GO:0061136	regulation of proteasomal protein catabolic process	14/374	182/18862	1.68758e-05	0.00184985	0.00171997	CDC20/SMARCC1/USP13/FBXO22/HSPBP1/DDA1/GABARAPL2/DET1/PLK1/TMTC3/AURKA/PLK2/DESI1/RNF180	14
GO:0007093	GO:0007093	mitotic cell cycle checkpoint	13/374	159/18862	1.76475e-05	0.00184985	0.00171997	CDC20/CNOT2/CDK5RAP2/CCNB1/PLK1/AURKA/E2F7/CENPF/PLK2/FOXN3/EME2/TNKS1BP1/SFN	13
GO:0006611	GO:0006611	protein export from nucleus	14/374	183/18862	1.79507e-05	0.00184985	0.00171997	NUP88/SLU7/SRSF1/NUP153/RANBP17/XPO6/NUP35/ANP32B/THOC6/NUP210/DESI1/XPO7/LTV1/SFN	14
GO:0051656	GO:0051656	establishment of organelle localization	23/374	431/18862	1.83957e-05	0.00184985	0.00171997	PSRC1/NUP88/IL13/CENPE/MAP4/CDK5RAP2/CCNB1/PLK1/ANKRD28/HNRNPU/DLGAP5/CENPF/GPSM2/CHMP5/BOD1/S100A13/DTNBP1/SAPCD2/LTV1/LAT2/BBS5/KIF3C/BLOC1S2	23
GO:0072395	GO:0072395	signal transduction involved in cell cycle checkpoint	9/374	76/18862	1.90076e-05	0.00185677	0.0017264	CNOT2/CCNB1/PLK1/AURKA/E2F7/PLK2/SOX11/TNKS1BP1/SFN	9
GO:0007091	GO:0007091	metaphase/anaphase transition of mitotic cell cycle	8/374	61/18862	2.60932e-05	0.00247813	0.00230413	CDC20/CENPE/ANAPC1/CDK5RAP2/CCNB1/PLK1/DLGAP5/CENPF	8
GO:1903050	GO:1903050	regulation of proteolysis involved in cellular protein catabolic process	15/374	215/18862	2.69917e-05	0.00249418	0.00231906	CDC20/SMARCC1/USP13/FBXO22/UBE3A/HSPBP1/DDA1/GABARAPL2/DET1/PLK1/TMTC3/AURKA/PLK2/DESI1/RNF180	15
GO:0033044	GO:0033044	regulation of chromosome organization	17/374	273/18862	3.4413e-05	0.00309627	0.00287887	CDC20/CENPE/ANAPC1/SFPQ/CDK5RAP2/SIN3A/CCNB1/WDR5/DKC1/NAT10/PLK1/HNRNPU/DLGAP5/MAP3K4/CENPF/TERF2IP/PIF1	17
GO:0010965	GO:0010965	regulation of mitotic sister chromatid separation	8/374	64/18862	3.72436e-05	0.0031834	0.00295989	CDC20/CENPE/ANAPC1/CDK5RAP2/CCNB1/PLK1/DLGAP5/CENPF	8
GO:0044784	GO:0044784	metaphase/anaphase transition of cell cycle	8/374	64/18862	3.72436e-05	0.0031834	0.00295989	CDC20/CENPE/ANAPC1/CDK5RAP2/CCNB1/PLK1/DLGAP5/CENPF	8
GO:0019080	GO:0019080	viral gene expression	14/374	198/18862	4.30643e-05	0.00354764	0.00329855	NUP88/RPLP1/NUP153/TFAP4/PCBP2/NUP35/CCNT1/NUP210/NUCKS1/PTBP1/RPL32/JUN/RPS28/RPS5	14
GO:1903362	GO:1903362	regulation of cellular protein catabolic process	16/374	251/18862	4.40853e-05	0.00354764	0.00329855	CDC20/FAF1/SMARCC1/USP13/FBXO22/UBE3A/HSPBP1/DDA1/GABARAPL2/DET1/PLK1/TMTC3/AURKA/PLK2/DESI1/RNF180	16
GO:1903364	GO:1903364	positive regulation of cellular protein catabolic process	12/374	150/18862	4.58577e-05	0.00354764	0.00329855	CDC20/FAF1/USP13/FBXO22/HSPBP1/DDA1/DET1/PLK1/TMTC3/AURKA/PLK2/RNF180	12
GO:1903052	GO:1903052	positive regulation of proteolysis involved in cellular protein catabolic process	11/374	127/18862	4.58785e-05	0.00354764	0.00329855	CDC20/USP13/FBXO22/HSPBP1/DDA1/DET1/PLK1/TMTC3/AURKA/PLK2/RNF180	11
GO:0051306	GO:0051306	mitotic sister chromatid separation	8/374	66/18862	4.66931e-05	0.00354764	0.00329855	CDC20/CENPE/ANAPC1/CDK5RAP2/CCNB1/PLK1/DLGAP5/CENPF	8
GO:0032886	GO:0032886	regulation of microtubule-based process	15/374	227/18862	5.05409e-05	0.0037565	0.00349276	PSRC1/CDK5RAP2/BORA/NAT10/PLK1/AURKA/HNRNPU/PHLDB1/CCNF/PLK2/GPSM2/CHMP5/RCC1/MAPRE1/CLIP3	15
GO:0007098	GO:0007098	centrosome cycle	11/374	129/18862	5.29725e-05	0.00378572	0.00351992	CDK5RAP2/NAT10/PLK1/AURKA/CEP85/CCNF/CEP63/PLK2/KIF11/CHMP5/HAUS7	11
GO:0006913	GO:0006913	nucleocytoplasmic transport	19/374	340/18862	5.31484e-05	0.00378572	0.00351992	IPO8/NUP88/SLU7/SRSF1/NUP153/RANBP17/XPO6/NUP35/ATXN1/ANP32B/THOC6/NUP210/ECT2/DESI1/XPO7/MAPK14/LTV1/ANP32A/SFN	19
GO:0051169	GO:0051169	nuclear transport	19/374	343/18862	5.97757e-05	0.00417088	0.00387804	IPO8/NUP88/SLU7/SRSF1/NUP153/RANBP17/XPO6/NUP35/ATXN1/ANP32B/THOC6/NUP210/ECT2/DESI1/XPO7/MAPK14/LTV1/ANP32A/SFN	19
GO:0032436	GO:0032436	positive regulation of proteasomal ubiquitin-dependent protein catabolic process	9/374	88/18862	6.18755e-05	0.00423105	0.00393398	CDC20/FBXO22/HSPBP1/DDA1/DET1/PLK1/AURKA/PLK2/RNF180	9
GO:0032434	GO:0032434	regulation of proteasomal ubiquitin-dependent protein catabolic process	11/374	132/18862	6.53726e-05	0.00438253	0.00407482	CDC20/SMARCC1/FBXO22/HSPBP1/DDA1/DET1/PLK1/AURKA/PLK2/DESI1/RNF180	11
GO:1905818	GO:1905818	regulation of chromosome separation	8/374	71/18862	7.93635e-05	0.00519766	0.00483273	CDC20/CENPE/ANAPC1/CDK5RAP2/CCNB1/PLK1/DLGAP5/CENPF	8
GO:2001251	GO:2001251	negative regulation of chromosome organization	9/374	91/18862	8.05722e-05	0.00519766	0.00483273	CDC20/CDK5RAP2/CCNB1/NAT10/PLK1/HNRNPU/CENPF/TERF2IP/PIF1	9
GO:2000058	GO:2000058	regulation of ubiquitin-dependent protein catabolic process	12/374	161/18862	9.10968e-05	0.00561434	0.00522015	CDC20/SMARCC1/FBXO22/UBE3A/HSPBP1/DDA1/DET1/PLK1/AURKA/PLK2/DESI1/RNF180	12
GO:0070507	GO:0070507	regulation of microtubule cytoskeleton organization	11/374	137/18862	9.1576e-05	0.00561434	0.00522015	PSRC1/CDK5RAP2/BORA/PLK1/HNRNPU/PHLDB1/GPSM2/CHMP5/RCC1/MAPRE1/CLIP3	11
GO:1902115	GO:1902115	regulation of organelle assembly	13/374	187/18862	9.55036e-05	0.00561434	0.00522015	ARHGAP35/CNOT2/MAP4/CDK5RAP2/IFT20/PLK1/HNRNPU/PLK2/VDAC3/GPSM2/CHMP5/RCC1/ATXN2	13
GO:0000380	GO:0000380	alternative mRNA splicing, via spliceosome	8/374	73/18862	9.6884e-05	0.00561434	0.00522015	SLU7/SRSF1/SFPQ/CDK13/HNRNPU/TRA2B/PTBP1/ZC3H10	8
GO:0072401	GO:0072401	signal transduction involved in DNA integrity checkpoint	8/374	73/18862	9.6884e-05	0.00561434	0.00522015	CNOT2/CCNB1/PLK1/AURKA/E2F7/PLK2/TNKS1BP1/SFN	8
GO:0072422	GO:0072422	signal transduction involved in DNA damage checkpoint	8/374	73/18862	9.6884e-05	0.00561434	0.00522015	CNOT2/CCNB1/PLK1/AURKA/E2F7/PLK2/TNKS1BP1/SFN	8
GO:0031023	GO:0031023	microtubule organizing center organization	11/374	140/18862	0.000111248	0.00621475	0.0057784	CDK5RAP2/NAT10/PLK1/AURKA/CEP85/CCNF/CEP63/PLK2/KIF11/CHMP5/HAUS7	11
GO:0051304	GO:0051304	chromosome separation	9/374	95/18862	0.000112692	0.00621475	0.0057784	CDC20/CENPE/ANAPC1/CDK5RAP2/CCNB1/PLK1/DLGAP5/CENPF/EME2	9
GO:0090169	GO:0090169	regulation of spindle assembly	5/374	25/18862	0.00011432	0.00621475	0.0057784	PLK1/HNRNPU/GPSM2/CHMP5/RCC1	5
GO:0006977	GO:0006977	DNA damage response, signal transduction by p53 class mediator resulting in cell cycle arrest	7/374	56/18862	0.000114516	0.00621475	0.0057784	CNOT2/CCNB1/AURKA/E2F7/PLK2/TNKS1BP1/SFN	7
GO:0072431	GO:0072431	signal transduction involved in mitotic G1 DNA damage checkpoint	7/374	57/18862	0.000128352	0.0067513	0.00627729	CNOT2/CCNB1/AURKA/E2F7/PLK2/TNKS1BP1/SFN	7
GO:1902400	GO:1902400	intracellular signal transduction involved in G1 DNA damage checkpoint	7/374	57/18862	0.000128352	0.0067513	0.00627729	CNOT2/CCNB1/AURKA/E2F7/PLK2/TNKS1BP1/SFN	7
GO:0030071	GO:0030071	regulation of mitotic metaphase/anaphase transition	7/374	59/18862	0.000160095	0.00795495	0.00739642	CDC20/CENPE/CDK5RAP2/CCNB1/PLK1/DLGAP5/CENPF	7
GO:1902402	GO:1902402	signal transduction involved in mitotic DNA damage checkpoint	7/374	59/18862	0.000160095	0.00795495	0.00739642	CNOT2/CCNB1/AURKA/E2F7/PLK2/TNKS1BP1/SFN	7
GO:1902403	GO:1902403	signal transduction involved in mitotic DNA integrity checkpoint	7/374	59/18862	0.000160095	0.00795495	0.00739642	CNOT2/CCNB1/AURKA/E2F7/PLK2/TNKS1BP1/SFN	7
GO:0051302	GO:0051302	regulation of cell division	12/374	171/18862	0.00016135	0.00795495	0.00739642	CIT/IL1A/PLK1/AURKA/E2F7/PLK2/RBL1/ECT2/AHCTF1/NCOA3/PKP4/SFN	12
GO:0050657	GO:0050657	nucleic acid transport	13/374	198/18862	0.000169259	0.00795495	0.00739642	NUP88/SLU7/SRSF1/SFPQ/NUP153/RANBP17/NUP35/HNRNPU/THOC6/NUP210/AHCTF1/ATXN2/LTV1	13
GO:0050658	GO:0050658	RNA transport	13/374	198/18862	0.000169259	0.00795495	0.00739642	NUP88/SLU7/SRSF1/SFPQ/NUP153/RANBP17/NUP35/HNRNPU/THOC6/NUP210/AHCTF1/ATXN2/LTV1	13
GO:0051303	GO:0051303	establishment of chromosome localization	8/374	79/18862	0.000169623	0.00795495	0.00739642	PSRC1/CENPE/CCNB1/HNRNPU/DLGAP5/CENPF/CHMP5/BOD1	8
GO:0015931	GO:0015931	nucleobase-containing compound transport	15/374	253/18862	0.000169848	0.00795495	0.00739642	NUP88/SLU7/SRSF1/SFPQ/NUP153/SLC29A2/RANBP17/NUP35/HNRNPU/THOC6/NUP210/AHCTF1/ATXN2/LTV1/SLC25A6	15
GO:0044773	GO:0044773	mitotic DNA damage checkpoint	9/374	102/18862	0.000194573	0.00890336	0.00827824	CNOT2/CCNB1/AURKA/E2F7/PLK2/FOXN3/EME2/TNKS1BP1/SFN	9
GO:0051236	GO:0051236	establishment of RNA localization	13/374	201/18862	0.000196351	0.00890336	0.00827824	NUP88/SLU7/SRSF1/SFPQ/NUP153/RANBP17/NUP35/HNRNPU/THOC6/NUP210/AHCTF1/ATXN2/LTV1	13
GO:0072413	GO:0072413	signal transduction involved in mitotic cell cycle checkpoint	7/374	61/18862	0.00019791	0.00890336	0.00827824	CNOT2/CCNB1/AURKA/E2F7/PLK2/TNKS1BP1/SFN	7
GO:0050000	GO:0050000	chromosome localization	8/374	81/18862	0.00020207	0.00897243	0.00834247	PSRC1/CENPE/CCNB1/HNRNPU/DLGAP5/CENPF/CHMP5/BOD1	8
GO:0000086	GO:0000086	G2/M transition of mitotic cell cycle	15/374	258/18862	0.000210121	0.00917741	0.00853305	CDK5RAP2/PSMB4/SIN3A/BORA/CCNB1/PLK1/AURKA/HMMR/CENPF/CEP63/FOXN3/OPTN/CNTRL/MAPRE1/HAUS7	15
GO:0010389	GO:0010389	regulation of G2/M transition of mitotic cell cycle	13/374	203/18862	0.000216412	0.00917741	0.00853305	CDK5RAP2/PSMB4/SIN3A/CCNB1/PLK1/AURKA/HMMR/CENPF/CEP63/FOXN3/CNTRL/MAPRE1/HAUS7	13
GO:0031571	GO:0031571	mitotic G1 DNA damage checkpoint	7/374	62/18862	0.000219351	0.00917741	0.00853305	CNOT2/CCNB1/AURKA/E2F7/PLK2/TNKS1BP1/SFN	7
GO:1902099	GO:1902099	regulation of metaphase/anaphase transition of cell cycle	7/374	62/18862	0.000219351	0.00917741	0.00853305	CDC20/CENPE/CDK5RAP2/CCNB1/PLK1/DLGAP5/CENPF	7
GO:0071158	GO:0071158	positive regulation of cell cycle arrest	8/374	82/18862	0.000220107	0.00917741	0.00853305	ZBTB17/CNOT2/CCNB1/AURKA/E2F7/PLK2/TNKS1BP1/SFN	8
GO:2000060	GO:2000060	positive regulation of ubiquitin-dependent protein catabolic process	9/374	104/18862	0.000225455	0.00928711	0.00863505	CDC20/FBXO22/HSPBP1/DDA1/DET1/PLK1/AURKA/PLK2/RNF180	9
GO:0043923	GO:0043923	positive regulation by host of viral transcription	4/374	16/18862	0.000229188	0.00932852	0.00867355	TFAP4/CCNT1/NUCKS1/JUN	4
GO:0044783	GO:0044783	G1 DNA damage checkpoint	7/374	63/18862	0.000242626	0.0095083	0.00884071	CNOT2/CCNB1/AURKA/E2F7/PLK2/TNKS1BP1/SFN	7
GO:0044819	GO:0044819	mitotic G1/S transition checkpoint	7/374	63/18862	0.000242626	0.0095083	0.00884071	CNOT2/CCNB1/AURKA/E2F7/PLK2/TNKS1BP1/SFN	7
GO:0033047	GO:0033047	regulation of mitotic sister chromatid segregation	6/374	45/18862	0.000247444	0.0095083	0.00884071	CDC20/CDK5RAP2/CCNB1/PLK1/HNRNPU/CENPF	6
GO:0000377	GO:0000377	RNA splicing, via transesterification reactions with bulged adenosine as nucleophile	19/374	383/18862	0.00024997	0.0095083	0.00884071	HNRNPH3/SLU7/SRSF1/HNRNPR/SFPQ/RBM6/CDK13/PCBP2/MFAP1/CWC27/HNRNPU/TRA2B/LUC7L2/CTNNBL1/PTBP1/SNIP1/BUD31/ZC3H10/CLP1	19
GO:0000398	GO:0000398	mRNA splicing, via spliceosome	19/374	383/18862	0.00024997	0.0095083	0.00884071	HNRNPH3/SLU7/SRSF1/HNRNPR/SFPQ/RBM6/CDK13/PCBP2/MFAP1/CWC27/HNRNPU/TRA2B/LUC7L2/CTNNBL1/PTBP1/SNIP1/BUD31/ZC3H10/CLP1	19
GO:0006403	GO:0006403	RNA localization	14/374	234/18862	0.000253339	0.0095083	0.00884071	NUP88/SLU7/SRSF1/SFPQ/NUP153/DKC1/RANBP17/NUP35/HNRNPU/THOC6/NUP210/AHCTF1/ATXN2/LTV1	14
GO:0019083	GO:0019083	viral transcription	12/374	180/18862	0.000259956	0.0095083	0.00884071	NUP88/RPLP1/NUP153/TFAP4/NUP35/CCNT1/NUP210/NUCKS1/RPL32/JUN/RPS28/RPS5	12
GO:0030330	GO:0030330	DNA damage response, signal transduction by p53 class mediator	9/374	106/18862	0.000260301	0.0095083	0.00884071	CNOT2/CCNB1/TFAP4/AURKA/E2F7/PLK2/EEF1E1/TNKS1BP1/SFN	9
GO:0044774	GO:0044774	mitotic DNA integrity checkpoint	9/374	106/18862	0.000260301	0.0095083	0.00884071	CNOT2/CCNB1/AURKA/E2F7/PLK2/FOXN3/EME2/TNKS1BP1/SFN	9
GO:0008380	GO:0008380	RNA splicing	22/374	481/18862	0.000261416	0.0095083	0.00884071	HNRNPH3/SLU7/SRSF1/HNRNPR/SFPQ/RBM6/CDK13/PCBP2/MFAP1/CWC27/HNRNPU/TRA2B/THOC6/LUC7L2/CTNNBL1/PTBP1/TCERG1/SNIP1/BUD31/ZC3H10/AHNAK/CLP1	22
GO:0051310	GO:0051310	metaphase plate congression	7/374	64/18862	0.000267848	0.00963971	0.00896289	PSRC1/CENPE/CCNB1/HNRNPU/CENPF/CHMP5/BOD1	7
GO:0000375	GO:0000375	RNA splicing, via transesterification reactions	19/374	386/18862	0.000275696	0.00981879	0.0091294	HNRNPH3/SLU7/SRSF1/HNRNPR/SFPQ/RBM6/CDK13/PCBP2/MFAP1/CWC27/HNRNPU/TRA2B/LUC7L2/CTNNBL1/PTBP1/SNIP1/BUD31/ZC3H10/CLP1	19
GO:0071156	GO:0071156	regulation of cell cycle arrest	9/374	108/18862	0.000299497	0.0105565	0.00981531	ZBTB17/CNOT2/CCNB1/TFAP4/AURKA/E2F7/PLK2/TNKS1BP1/SFN	9
GO:0046605	GO:0046605	regulation of centrosome cycle	6/374	48/18862	0.000354647	0.0123728	0.0115041	CDK5RAP2/NAT10/AURKA/CCNF/PLK2/CHMP5	6
GO:1901673	GO:1901673	regulation of mitotic spindle assembly	4/374	18/18862	0.000373431	0.0128966	0.0119911	PLK1/HNRNPU/CHMP5/RCC1	4
GO:0006400	GO:0006400	tRNA modification	8/374	89/18862	0.00038685	0.0132237	0.0122953	TRDMT1/PUS7/THADA/CTU2/METTL1/NAT10/PUS1/ALKBH1	8
GO:0007004	GO:0007004	telomere maintenance via telomerase	7/374	68/18862	0.000390639	0.0132237	0.0122953	DKC1/NAT10/HNRNPU/MAP3K4/TERF2IP/TNKS1BP1/PIF1	7
GO:0032465	GO:0032465	regulation of cytokinesis	8/374	90/18862	0.000417385	0.0139906	0.0130083	CIT/PLK1/AURKA/E2F7/PLK2/ECT2/AHCTF1/PKP4	8
GO:0044839	GO:0044839	cell cycle G2/M phase transition	15/374	276/18862	0.000431055	0.0143085	0.0133039	CDK5RAP2/PSMB4/SIN3A/BORA/CCNB1/PLK1/AURKA/HMMR/CENPF/CEP63/FOXN3/OPTN/CNTRL/MAPRE1/HAUS7	15
GO:0007080	GO:0007080	mitotic metaphase plate congression	6/374	50/18862	0.00044422	0.0146037	0.0135784	PSRC1/CENPE/CCNB1/HNRNPU/CHMP5/BOD1	6
GO:1902749	GO:1902749	regulation of cell cycle G2/M phase transition	13/374	219/18862	0.000450124	0.0146569	0.0136278	CDK5RAP2/PSMB4/SIN3A/CCNB1/PLK1/AURKA/HMMR/CENPF/CEP63/FOXN3/CNTRL/MAPRE1/HAUS7	13
GO:1901991	GO:1901991	negative regulation of mitotic cell cycle phase transition	14/374	250/18862	0.000493973	0.015933	0.0148143	CDC20/CNOT2/CDK5RAP2/PSMB4/CCNB1/PLK1/AURKA/E2F7/CENPF/PLK2/FOXN3/RBL1/TNKS1BP1/SFN	14
GO:0051294	GO:0051294	establishment of spindle orientation	5/374	34/18862	0.000517202	0.0165263	0.015366	MAP4/CDK5RAP2/PLK1/GPSM2/SAPCD2	5
GO:0035330	GO:0035330	regulation of hippo signaling	4/374	20/18862	0.00057302	0.0181403	0.0168667	CIT/SOX11/MAPK14/WWC1	4
GO:0045732	GO:0045732	positive regulation of protein catabolic process	13/374	225/18862	0.000580974	0.0182234	0.0169439	CDC20/FAF1/USP13/FBXO22/HSPBP1/DDA1/DET1/PLK1/TMTC3/AURKA/PLK2/GPLD1/RNF180	13
GO:0008608	GO:0008608	attachment of spindle microtubules to kinetochore	5/374	35/18862	0.000593692	0.018453	0.0171574	CENPE/CCNB1/HNRNPU/ECT2/BOD1	5
GO:0042176	GO:0042176	regulation of protein catabolic process	18/374	383/18862	0.000682431	0.0210201	0.0195443	CDC20/FAF1/SMARCC1/USP13/FBXO22/UBE3A/HSPBP1/DDA1/GABARAPL2/DET1/PLK1/TMTC3/AURKA/PLK2/DESI1/GPLD1/BANP/RNF180	18
GO:0031331	GO:0031331	positive regulation of cellular catabolic process	18/374	384/18862	0.00070329	0.0214692	0.0199618	CDC20/HNRNPR/PFKFB2/FAF1/USP13/FBXO22/TP53INP2/HSPBP1/DDA1/DET1/PLK1/TMTC3/AURKA/PLK2/PUM1/OPTN/GPLD1/RNF180	18
GO:0006278	GO:0006278	RNA-dependent DNA biosynthetic process	7/374	75/18862	0.000710597	0.0215003	0.0199907	DKC1/NAT10/HNRNPU/MAP3K4/TERF2IP/TNKS1BP1/PIF1	7
GO:0045930	GO:0045930	negative regulation of mitotic cell cycle	16/374	321/18862	0.000720151	0.0215982	0.0200818	CDC20/CNOT2/CDK5RAP2/PSMB4/CCNB1/PLK1/AURKA/E2F7/CENPF/PLK2/FOXN3/RBL1/EME2/BTG1/TNKS1BP1/SFN	16
GO:0007094	GO:0007094	mitotic spindle assembly checkpoint	5/374	37/18862	0.000771742	0.022552	0.0209686	CDC20/CDK5RAP2/CCNB1/PLK1/CENPF	5
GO:0071173	GO:0071173	spindle assembly checkpoint	5/374	37/18862	0.000771742	0.022552	0.0209686	CDC20/CDK5RAP2/CCNB1/PLK1/CENPF	5
GO:0071174	GO:0071174	mitotic spindle checkpoint	5/374	37/18862	0.000771742	0.022552	0.0209686	CDC20/CDK5RAP2/CCNB1/PLK1/CENPF	5
GO:0072331	GO:0072331	signal transduction by p53 class mediator	14/374	263/18862	0.000812688	0.0235473	0.021894	PRKAB2/CNOT2/CCNB1/TFAP4/AURKA/E2F7/PLK2/WWOX/SSRP1/MAPK14/EEF1E1/BANP/TNKS1BP1/SFN	14
GO:0031577	GO:0031577	spindle checkpoint	5/374	38/18862	0.000874392	0.0251222	0.0233584	CDC20/CDK5RAP2/CCNB1/PLK1/CENPF	5
GO:0000079	GO:0000079	regulation of cyclin-dependent protein serine/threonine kinase activity	8/374	101/18862	0.000901644	0.0256893	0.0238857	PSRC1/CCNB1/TFAP4/PLK1/CCNT1/CCNF/CCNG1/SFN	8
GO:0006399	GO:0006399	tRNA metabolic process	11/374	179/18862	0.000916764	0.0259043	0.0240855	TRDMT1/PUS7/THADA/CTU2/METTL1/NAT10/PUS1/NARS2/EEF1E1/ALKBH1/CLP1	11
GO:1901988	GO:1901988	negative regulation of cell cycle phase transition	14/374	268/18862	0.00097469	0.0273153	0.0253975	CDC20/CNOT2/CDK5RAP2/PSMB4/CCNB1/PLK1/AURKA/E2F7/CENPF/PLK2/FOXN3/RBL1/TNKS1BP1/SFN	14
GO:0045841	GO:0045841	negative regulation of mitotic metaphase/anaphase transition	5/374	39/18862	0.00098687	0.0274318	0.0255058	CDC20/CDK5RAP2/CCNB1/PLK1/CENPF	5
GO:0010833	GO:0010833	telomere maintenance via telomere lengthening	7/374	80/18862	0.00104535	0.0288231	0.0267994	DKC1/NAT10/HNRNPU/MAP3K4/TERF2IP/TNKS1BP1/PIF1	7
GO:0072697	GO:0072697	protein localization to cell cortex	3/374	11/18862	0.00113356	0.0310052	0.0288283	PLK1/GPSM2/SAPCD2	3
GO:0008033	GO:0008033	tRNA processing	9/374	130/18862	0.00115313	0.031279	0.0290829	TRDMT1/PUS7/THADA/CTU2/METTL1/NAT10/PUS1/ALKBH1/CLP1	9
GO:1904029	GO:1904029	regulation of cyclin-dependent protein kinase activity	8/374	105/18862	0.00116187	0.031279	0.0290829	PSRC1/CCNB1/TFAP4/PLK1/CCNT1/CCNF/CCNG1/SFN	8
GO:1902100	GO:1902100	negative regulation of metaphase/anaphase transition of cell cycle	5/374	41/18862	0.0012436	0.0332176	0.0308854	CDC20/CDK5RAP2/CCNB1/PLK1/CENPF	5
GO:0033046	GO:0033046	negative regulation of sister chromatid segregation	5/374	42/18862	0.00138901	0.0362521	0.0337068	CDC20/CDK5RAP2/CCNB1/PLK1/CENPF	5
GO:0033048	GO:0033048	negative regulation of mitotic sister chromatid segregation	5/374	42/18862	0.00138901	0.0362521	0.0337068	CDC20/CDK5RAP2/CCNB1/PLK1/CENPF	5
GO:2000816	GO:2000816	negative regulation of mitotic sister chromatid separation	5/374	42/18862	0.00138901	0.0362521	0.0337068	CDC20/CDK5RAP2/CCNB1/PLK1/CENPF	5
GO:0007062	GO:0007062	sister chromatid cohesion	6/374	62/18862	0.00140838	0.0364792	0.0339179	STAG1/CDC20/STAG2/SFPQ/PLK1/BOD1	6
GO:0031503	GO:0031503	protein-containing complex localization	14/374	283/18862	0.00163226	0.0419601	0.039014	NUP88/SLU7/SRSF1/SFPQ/NUP153/IFT20/NPTN/NUP35/HNRNPU/THOC6/NUP210/DYNLRB1/LTV1/KIF3C	14
GO:0035914	GO:0035914	skeletal muscle cell differentiation	6/374	64/18862	0.00166177	0.0424	0.039423	AKIRIN1/NLN/HLF/ATF3/SOX11/COPS2	6
GO:0010824	GO:0010824	regulation of centrosome duplication	5/374	44/18862	0.0017169	0.0428474	0.039839	CDK5RAP2/NAT10/CCNF/PLK2/CHMP5	5
GO:0051985	GO:0051985	negative regulation of chromosome segregation	5/374	44/18862	0.0017169	0.0428474	0.039839	CDC20/CDK5RAP2/CCNB1/PLK1/CENPF	5
GO:1905819	GO:1905819	negative regulation of chromosome separation	5/374	44/18862	0.0017169	0.0428474	0.039839	CDC20/CDK5RAP2/CCNB1/PLK1/CENPF	5
GO:0035331	GO:0035331	negative regulation of hippo signaling	3/374	13/18862	0.00190776	0.0469254	0.0436307	CIT/MAPK14/WWC1	3
GO:0051988	GO:0051988	regulation of attachment of spindle microtubules to kinetochore	3/374	13/18862	0.00190776	0.0469254	0.0436307	CCNB1/HNRNPU/ECT2	3
