# Supplementary material for: Microarray analysis points to LMNB1 and JUN as potential target genes for predicting metastasis promotion by etoposide in colorectal cancer
Source: Sci Rep. 2024 Oct 10;14:23661. doi: 10.1038/s41598-024-72674-8 (PMC11467296; doi:10.1038/s41598-024-72674-8)
Supplement: Supplementary file 4 — Supplementary Information 4. [file 41598_2024_72674_MOESM4_ESM.xls]

## Sheet: CC_raw
	ID	Description	GeneRatio	BgRatio	pvalue	p.adjust	qvalue	geneID	Count
GO:0005819	GO:0005819	spindle	35/384	381/19520	3.6882e-14	1.8441e-11	1.59951e-11	PSRC1/STAG1/CDC20/CENPE/POC1A/STAG2/LSM14A/MAP4/CDK5RAP2/CCNB1/INO80/KIF4A/PLK1/TBL1X/AURKA/HNRNPU/DLGAP5/CEP85/MICAL3/TUBG2/CENPF/CEP63/PLK2/ECT2/GPSM2/KIF11/TBL1XR1/SPATA5/BOD1/ARL8A/CNTRL/MAPK14/MAPRE1/PKP4/HAUS7	35
GO:0000922	GO:0000922	spindle pole	21/384	166/19520	1.39415e-11	3.48536e-09	3.02309e-09	PSRC1/STAG1/CDC20/POC1A/STAG2/CDK5RAP2/CCNB1/PLK1/AURKA/HNRNPU/DLGAP5/CEP85/CENPF/CEP63/PLK2/GPSM2/KIF11/BOD1/CNTRL/MAPK14/PKP4	21
GO:0072686	GO:0072686	mitotic spindle	18/384	157/19520	2.06287e-09	3.43811e-07	2.98211e-07	STAG1/CENPE/STAG2/LSM14A/MAP4/CDK5RAP2/PLK1/TBL1X/AURKA/HNRNPU/ECT2/GPSM2/KIF11/TBL1XR1/CNTRL/MAPRE1/PKP4/HAUS7	18
GO:0005876	GO:0005876	spindle microtubule	11/384	71/19520	1.31691e-07	1.64614e-05	1.42781e-05	PSRC1/CENPE/KIF4A/PLK1/AURKA/HNRNPU/TUBG2/KIF11/BOD1/MAPRE1/HAUS7	11
GO:0097431	GO:0097431	mitotic spindle pole	7/384	34/19520	3.67267e-06	0.000367267	0.000318556	STAG1/STAG2/CDK5RAP2/PLK1/AURKA/GPSM2/CNTRL	7
GO:0051233	GO:0051233	spindle midzone	7/384	36/19520	5.50916e-06	0.000459097	0.000398206	CENPE/PLK1/AURKA/HNRNPU/ARL8A/MAPRE1/PKP4	7
GO:0030496	GO:0030496	midbody	14/384	193/19520	2.99486e-05	0.00204859	0.00177688	PSRC1/CENPE/KIF4A/NAT10/PLK1/AURKA/HNRNPU/MICAL3/CENPF/ECT2/ARL8A/CNTRL/DTNBP1/PKP4	14
GO:0090575	GO:0090575	RNA polymerase II transcription regulator complex	13/384	170/19520	3.31388e-05	0.00204859	0.00177688	POU2F1/SFPQ/TEAD1/MED31/JUND/HNRNPU/TRRAP/E2F7/DR1/WWOX/TCF12/JUN/CBFB	13
GO:0005874	GO:0005874	microtubule	22/384	423/19520	3.68746e-05	0.00204859	0.00177688	PSRC1/CENPE/MAP4/CDK5RAP2/WDR47/INO80/KIF4A/PLK1/MTA1/AURKA/HNRNPU/TUBG2/REEP2/TCP11L1/KIF11/DYNLRB1/BOD1/MAPRE1/CLIP3/SPAG6/HAUS7/KIF3C	22
GO:0034399	GO:0034399	nuclear periphery	11/384	128/19520	4.60643e-05	0.00230322	0.00199774	STAG1/LMNB1/STAG2/SFPQ/NUP153/KIF4A/NUP35/HNRNPU/ATXN1/CENPF/AHCTF1	11
GO:0005667	GO:0005667	transcription regulator complex	21/384	409/19520	6.6432e-05	0.00301964	0.00261914	POU2F1/SFPQ/TEAD1/SIN3A/MED31/TFAP4/JUND/MTA1/TBL1X/HNRNPU/TRRAP/E2F7/RBL1/DR1/LIN37/TBL1XR1/WWOX/TCF12/JUN/DEPDC1/CBFB	21
GO:0017053	GO:0017053	transcription repressor complex	8/384	74/19520	0.000101277	0.00421988	0.00366019	SIN3A/TFAP4/MTA1/TBL1X/DR1/LIN37/TBL1XR1/DEPDC1	8
GO:0000940	GO:0000940	condensed chromosome outer kinetochore	4/384	14/19520	0.000126234	0.00485516	0.00421121	CCNB1/PLK1/CENPF/BOD1	4
GO:0000775	GO:0000775	chromosome, centromeric region	13/384	196/19520	0.000142101	0.00507503	0.00440192	STAG1/BAZ1B/CENPE/STAG2/NCAPD2/SIN3A/CCNB1/SS18L1/PLK1/HNRNPU/CENPF/BOD1/AHCTF1	13
GO:0098687	GO:0098687	chromosomal region	18/384	345/19520	0.000179313	0.00597709	0.00518434	STAG1/BAZ1B/CENPE/STAG2/NCAPD2/SIN3A/CCNB1/SS18L1/NAT10/PLK1/HNRNPU/WDR82/THOC6/CENPF/BOD1/AHCTF1/TERF2IP/PIF1	18
GO:0016363	GO:0016363	nuclear matrix	9/384	109/19520	0.000303412	0.00948163	0.00822407	STAG1/LMNB1/STAG2/SFPQ/KIF4A/HNRNPU/ATXN1/CENPF/AHCTF1	9
GO:0000793	GO:0000793	condensed chromosome	13/384	217/19520	0.000384025	0.0112948	0.00979679	STAG1/BAZ1B/CENPE/STAG2/NCAPD2/CCNB1/SS18L1/PLK1/HNRNPU/CENPF/BOD1/AHCTF1/RCC1	13
GO:0005681	GO:0005681	spliceosomal complex	12/384	191/19520	0.00041696	0.0115822	0.0100461	HNRNPH3/SLU7/SRSF1/HNRNPR/MFAP1/CWC27/HNRNPU/TRA2B/LUC7L2/CTNNBL1/SNIP1/BUD31	12
GO:0000779	GO:0000779	condensed chromosome, centromeric region	9/384	117/19520	0.000512372	0.0134835	0.0116951	CENPE/NCAPD2/CCNB1/SS18L1/PLK1/HNRNPU/CENPF/BOD1/AHCTF1	9
GO:0099568	GO:0099568	cytoplasmic region	14/384	258/19520	0.000626244	0.0156561	0.0135796	MAP4/SFPQ/KIF4A/HNRNPU/PHLDB1/CENPF/GPSM2/ARL8A/DTNBP1/SAPCD2/ENO1/SPAG6/BBS5/BLOC1S2	14
GO:0000777	GO:0000777	condensed chromosome kinetochore	8/384	106/19520	0.00117655	0.0280132	0.0242977	CENPE/CCNB1/SS18L1/PLK1/HNRNPU/CENPF/BOD1/AHCTF1	8
GO:0005643	GO:0005643	nuclear pore	7/384	85/19520	0.00142877	0.0324721	0.0281653	NUP88/NUP153/RANBP17/NUP35/NUP210/AHCTF1/XPO7	7
GO:0000307	GO:0000307	cyclin-dependent protein kinase holoenzyme complex	5/384	43/19520	0.00149464	0.0324923	0.0281828	CDK13/CCNB1/CCNT1/CCNF/CCNG1	5
GO:0000776	GO:0000776	kinetochore	9/384	137/19520	0.00157843	0.0328839	0.0285225	CENPE/SIN3A/CCNB1/SS18L1/PLK1/HNRNPU/CENPF/BOD1/AHCTF1	9
GO:0005814	GO:0005814	centriole	9/384	141/19520	0.00192505	0.0385011	0.0333946	POC1A/IFT20/PLK1/AURKA/HERC2/CCNF/MPHOSPH9/CEP63/PLK2	9
GO:0005635	GO:0005635	nuclear envelope	19/384	462/19520	0.0021289	0.0409403	0.0355103	IPO8/NUP88/LMNB1/FAF1/AKIRIN1/NUP153/SLC29A2/RANBP17/NUP35/TMEM18/MTA1/TRA2B/NUP210/CENPF/AHCTF1/XPO7/RCC1/RETSAT/RNF180	19
GO:0071565	GO:0071565	nBAF complex	3/384	15/19520	0.00288254	0.0533803	0.0463004	ARID1B/SMARCC1/SS18L1	3
GO:0005776	GO:0005776	autophagosome	7/384	98/19520	0.00322461	0.0575823	0.0499451	NCOA4/NRBF2/TP53INP2/GABARAPL2/TBC1D5/ATP6AP2/OPTN	7
GO:0070603	GO:0070603	SWI/SNF superfamily-type complex	6/384	74/19520	0.00335188	0.0577911	0.0501262	ARID1B/SMARCC1/SS18L1/INO80/MTA1/TRRAP	6
GO:1902911	GO:1902911	protein kinase complex	7/384	104/19520	0.00448177	0.0746962	0.0647891	PRKAB2/CDK13/CCNB1/CCNT1/TBC1D5/CCNF/CCNG1	7
GO:0000242	GO:0000242	pericentriolar material	3/384	20/19520	0.00671552	0.108315	0.0939489	CDK5RAP2/CEP85/TUBG2	3
GO:0120111	GO:0120111	neuron projection cytoplasm	6/384	86/19520	0.00699516	0.109299	0.0948028	SFPQ/KIF4A/HNRNPU/ARL8A/DTNBP1/BLOC1S2	6
GO:0071013	GO:0071013	catalytic step 2 spliceosome	6/384	87/19520	0.00739214	0.112002	0.0971471	SLU7/SRSF1/HNRNPR/CWC27/HNRNPU/BUD31	6
GO:0000930	GO:0000930	gamma-tubulin complex	3/384	21/19520	0.00772197	0.112982	0.0979974	CDK5RAP2/TUBG2/BLOC1S2	3
GO:1902554	GO:1902554	serine/threonine protein kinase complex	6/384	89/19520	0.00823449	0.112982	0.0979974	CDK13/CCNB1/CCNT1/TBC1D5/CCNF/CCNG1	6
GO:0099738	GO:0099738	cell cortex region	4/384	41/19520	0.00841182	0.112982	0.0979974	PHLDB1/GPSM2/SAPCD2/ENO1	4
GO:0005680	GO:0005680	anaphase-promoting complex	3/384	22/19520	0.00881263	0.112982	0.0979974	ANAPC13/CDC20/ANAPC1	3
GO:0005697	GO:0005697	telomerase holoenzyme complex	3/384	22/19520	0.00881263	0.112982	0.0979974	DKC1/NAT10/HNRNPU	3
GO:0035371	GO:0035371	microtubule plus-end	3/384	22/19520	0.00881263	0.112982	0.0979974	CDK5RAP2/MAPRE1/CLIP3	3
GO:0032838	GO:0032838	plasma membrane bounded cell projection cytoplasm	10/384	216/19520	0.0107122	0.133273	0.115597	MAP4/SFPQ/KIF4A/HNRNPU/CENPF/ARL8A/DTNBP1/SPAG6/BBS5/BLOC1S2	10
GO:0000228	GO:0000228	nuclear chromosome	11/384	250/19520	0.0109284	0.133273	0.115597	BAZ1B/NCAPD2/SIN3A/CCNB1/INO80/PLK1/HNRNPU/TRRAP/JUN/TERF2IP/RCC1	11
GO:0044391	GO:0044391	ribosomal subunit	9/384	187/19520	0.0119501	0.140034	0.121461	EIF2A/MRPL3/RPLP1/MRPL33/MRPS34/ISG15/RPL32/RPS28/RPS5	9
GO:0036064	GO:0036064	ciliary basal body	8/384	156/19520	0.0122007	0.140034	0.121461	ARHGAP35/POC1A/PSMB4/IFT20/CENPF/RAB28/MAPRE1/BBS5	8
GO:0022627	GO:0022627	cytosolic small ribosomal subunit	4/384	46/19520	0.012557	0.140034	0.121461	EIF2A/ISG15/RPS28/RPS5	4
GO:0000803	GO:0000803	sex chromosome	3/384	25/19520	0.0126031	0.140034	0.121461	SMARCC1/BIRC2/HNRNPU	3
GO:0015935	GO:0015935	small ribosomal subunit	5/384	74/19520	0.0152767	0.159665	0.138488	EIF2A/MRPS34/ISG15/RPS28/RPS5	5
GO:0031461	GO:0031461	cullin-RING ubiquitin ligase complex	8/384	163/19520	0.0155473	0.159665	0.138488	ANAPC13/CDC20/ANAPC1/DDA1/DET1/FBXL20/CCNF/KLHL7	8
GO:0033176	GO:0033176	proton-transporting V-type ATPase complex	3/384	27/19520	0.0155722	0.159665	0.138488	ATP6V1D/ATP6V1F/ATP6AP2	3
GO:0005652	GO:0005652	nuclear lamina	2/384	10/19520	0.0156471	0.159665	0.138488	LMNB1/NUP35	2
GO:1904949	GO:1904949	ATPase complex	6/384	103/19520	0.0161516	0.161516	0.140094	ARID1B/SMARCC1/SS18L1/INO80/MTA1/TRRAP	6
GO:0016607	GO:0016607	nuclear speck	15/384	411/19520	0.0166276	0.163016	0.141395	SLU7/SRSF1/SFPQ/CDK13/DUSP11/MOCS2/DOCK1/HNRNPU/E2F7/THOC6/LUC7L2/TCF12/TCERG1/MAPK14/EAF1	15
GO:0000118	GO:0000118	histone deacetylase complex	5/384	77/19520	0.0178722	0.171848	0.149055	SIN3A/MTA1/TBL1X/TRRAP/TBL1XR1	5
GO:0001741	GO:0001741	XY body	2/384	11/19520	0.018878	0.173995	0.150918	SMARCC1/BIRC2	2
GO:0072687	GO:0072687	meiotic spindle	2/384	11/19520	0.018878	0.173995	0.150918	AURKA/CNTRL	2
GO:0022626	GO:0022626	cytosolic ribosome	6/384	107/19520	0.0191394	0.173995	0.150918	EIF2A/RPLP1/ISG15/RPL32/RPS28/RPS5	6
GO:0001527	GO:0001527	microfibril	2/384	12/19520	0.0223624	0.180342	0.156423	MFAP1/EFEMP2	2
GO:0019908	GO:0019908	nuclear cyclin-dependent protein kinase holoenzyme complex	2/384	12/19520	0.0223624	0.180342	0.156423	CDK13/CCNT1	2
GO:0030914	GO:0030914	STAGA complex	2/384	12/19520	0.0223624	0.180342	0.156423	TRRAP/SUPT7L	2
GO:0042405	GO:0042405	nuclear inclusion body	2/384	12/19520	0.0223624	0.180342	0.156423	NUP153/ATXN1	2
GO:0044615	GO:0044615	nuclear pore nuclear basket	2/384	12/19520	0.0223624	0.180342	0.156423	NUP153/NUP35	2
GO:0045120	GO:0045120	pronucleus	2/384	12/19520	0.0223624	0.180342	0.156423	AURKA/CENPF	2
GO:0048188	GO:0048188	Set1C/COMPASS complex	2/384	12/19520	0.0223624	0.180342	0.156423	WDR5/WDR82	2
GO:0008023	GO:0008023	transcription elongation factor complex	4/384	56/19520	0.0242762	0.192	0.166535	CDK13/CCNT1/SSRP1/EAF1	4
GO:1990752	GO:1990752	microtubule end	3/384	32/19520	0.024576	0.192	0.166535	CDK5RAP2/MAPRE1/CLIP3	3
GO:1990498	GO:1990498	mitotic spindle microtubule	2/384	13/19520	0.0260891	0.200685	0.174068	HNRNPU/HAUS7	2
GO:1904115	GO:1904115	axon cytoplasm	4/384	58/19520	0.0272062	0.205039	0.177844	KIF4A/ARL8A/DTNBP1/BLOC1S2	4
GO:0000151	GO:0000151	ubiquitin ligase complex	11/384	289/19520	0.0285161	0.205039	0.177844	ANAPC13/CDC20/ANAPC1/MED31/MKLN1/DDA1/DET1/FBXL20/CCNF/KLHL7/SEL1L	11
GO:0061695	GO:0061695	transferase complex, transferring phosphorus-containing groups	10/384	253/19520	0.0286879	0.205039	0.177844	PRKAB2/NRBF2/CDK13/CCNB1/CCNT1/TRRAP/TBC1D5/CCNF/CCNG1/POLR3E	10
GO:0008278	GO:0008278	cohesin complex	2/384	14/19520	0.0300473	0.205039	0.177844	STAG1/STAG2	2
GO:0031089	GO:0031089	platelet dense granule lumen	2/384	14/19520	0.0300473	0.205039	0.177844	CDC37L1/ECM1	2
GO:1990023	GO:1990023	mitotic spindle midzone	2/384	14/19520	0.0300473	0.205039	0.177844	CENPE/HNRNPU	2
GO:0018995	GO:0018995	host cellular component	4/384	60/19520	0.0303386	0.205039	0.177844	NUP88/NUP153/NUP35/NUP210	4
GO:0043657	GO:0043657	host cell	4/384	60/19520	0.0303386	0.205039	0.177844	NUP88/NUP153/NUP35/NUP210	4
GO:0101002	GO:0101002	ficolin-1-rich granule	8/384	185/19520	0.0303457	0.205039	0.177844	FCAR/CDK13/KCMF1/VCL/ATP6AP2/ARL8A/MAPK14/IMPDH2	8
GO:0031965	GO:0031965	nuclear membrane	11/384	295/19520	0.0324112	0.216075	0.187416	LMNB1/AKIRIN1/NUP153/SLC29A2/NUP35/TMEM18/TRA2B/NUP210/AHCTF1/RCC1/RETSAT	11
GO:0005671	GO:0005671	Ada2/Gcn5/Ada3 transcription activator complex	2/384	15/19520	0.0342265	0.216623	0.187892	WDR5/DR1	2
GO:0031083	GO:0031083	BLOC-1 complex	2/384	15/19520	0.0342265	0.216623	0.187892	DTNBP1/BLOC1S2	2
GO:0031616	GO:0031616	spindle pole centrosome	2/384	15/19520	0.0342265	0.216623	0.187892	AURKA/DLGAP5	2
GO:0098554	GO:0098554	cytoplasmic side of endoplasmic reticulum membrane	2/384	15/19520	0.0342265	0.216623	0.187892	THADA/RPS28	2
GO:0005684	GO:0005684	U2-type spliceosomal complex	5/384	93/19520	0.036587	0.22636	0.196337	MFAP1/CWC27/LUC7L2/SNIP1/BUD31	5
GO:0005938	GO:0005938	cell cortex	11/384	301/19520	0.0366703	0.22636	0.196337	MKLN1/PHLDB1/MICAL3/ECT2/GPSM2/RND3/SAPCD2/ENO1/MAPRE1/PPP1R9A/EXOC8	11
GO:0031248	GO:0031248	protein acetyltransferase complex	5/384	94/19520	0.0380448	0.229186	0.198788	WDR5/NAA25/TRRAP/SUPT7L/DR1	5
GO:1902493	GO:1902493	acetyltransferase complex	5/384	94/19520	0.0380448	0.229186	0.198788	WDR5/NAA25/TRRAP/SUPT7L/DR1	5
GO:0030014	GO:0030014	CCR4-NOT complex	2/384	16/19520	0.0386165	0.22986	0.199373	CNOT2/TNKS1BP1	2
GO:0005875	GO:0005875	microtubule associated complex	7/384	161/19520	0.0403203	0.237178	0.205721	MAP4/AURKA/KIF11/DYNLRB1/LRP8/HAUS7/KIF3C	7
GO:0000778	GO:0000778	condensed nuclear chromosome kinetochore	2/384	17/19520	0.0432074	0.251206	0.217888	CCNB1/PLK1	2
GO:0016471	GO:0016471	vacuolar proton-transporting V-type ATPase complex	2/384	18/19520	0.0479898	0.272669	0.236505	ATP6V1F/ATP6AP2	2
GO:0043034	GO:0043034	costamere	2/384	18/19520	0.0479898	0.272669	0.236505	VCL/AHNAK	2
GO:0005840	GO:0005840	ribosome	9/384	243/19520	0.051755	0.290453	0.25193	EIF2A/MRPL3/RPLP1/MRPL33/MRPS34/ISG15/RPL32/RPS28/RPS5	9
GO:0000152	GO:0000152	nuclear ubiquitin ligase complex	3/384	43/19520	0.0522816	0.290453	0.25193	ANAPC13/CDC20/ANAPC1	3
GO:0016514	GO:0016514	SWI/SNF complex	2/384	19/19520	0.0529543	0.290957	0.252367	ARID1B/SMARCC1	2
GO:0010494	GO:0010494	cytoplasmic stress granule	4/384	73/19520	0.0557052	0.302746	0.262592	LSM14A/PRRC2C/PUM1/ATXN2	4
GO:0031082	GO:0031082	BLOC complex	2/384	20/19520	0.0580919	0.312322	0.270898	DTNBP1/BLOC1S2	2
GO:0034451	GO:0034451	centriolar satellite	5/384	107/19520	0.0602204	0.320322	0.277837	PLK1/DLGAP5/CCDC14/TAP1/BBS5	5
GO:0032806	GO:0032806	carboxy-terminal domain protein kinase complex	2/384	21/19520	0.063394	0.330177	0.286385	CDK13/CCNT1	2
GO:0042827	GO:0042827	platelet dense granule	2/384	21/19520	0.063394	0.330177	0.286385	CDC37L1/ECM1	2
GO:0097542	GO:0097542	ciliary tip	3/384	47/19520	0.064921	0.33123	0.287298	IFT20/DYNLRB1/KIF3C	3
GO:1902562	GO:1902562	H4 histone acetyltransferase complex	3/384	47/19520	0.064921	0.33123	0.287298	WDR5/TRRAP/DR1	3
GO:0046930	GO:0046930	pore complex	2/384	23/19520	0.0744582	0.376051	0.326175	VDAC3/C9	2
GO:0071005	GO:0071005	U2-type precatalytic spliceosome	3/384	50/19520	0.0752317	0.376158	0.326268	MFAP1/CWC27/SNIP1	3
GO:0016469	GO:0016469	proton-transporting two-sector ATPase complex	3/384	52/19520	0.0824816	0.406675	0.352737	ATP6V1D/ATP6V1F/ATP6AP2	3
GO:0000123	GO:0000123	histone acetyltransferase complex	4/384	84/19520	0.0838483	0.406675	0.352737	WDR5/TRRAP/SUPT7L/DR1	4
GO:0005774	GO:0005774	vacuolar membrane	13/384	431/19520	0.0851961	0.406675	0.352737	ATP6V1D/GABARAPL2/SLC7A5/NEU1/ATP6V1F/HLA-DQA2/CYBRD1/ATP6AP2/FNIP1/ARL8A/GPLD1/AHNAK/BLOC1S2	13
GO:0042611	GO:0042611	MHC protein complex	2/384	25/19520	0.0860825	0.406675	0.352737	HLA-DQA2/MR1	2
GO:0097346	GO:0097346	INO80-type complex	2/384	25/19520	0.0860825	0.406675	0.352737	INO80/TRRAP	2
GO:0071011	GO:0071011	precatalytic spliceosome	3/384	53/19520	0.0862152	0.406675	0.352737	MFAP1/CWC27/SNIP1	3
GO:0031304	GO:0031304	intrinsic component of mitochondrial inner membrane	3/384	55/19520	0.0938923	0.434687	0.377033	CHCHD3/COQ2/SLC25A3	3
GO:0031305	GO:0031305	integral component of mitochondrial inner membrane	3/384	55/19520	0.0938923	0.434687	0.377033	CHCHD3/COQ2/SLC25A3	3
GO:1904813	GO:1904813	ficolin-1-rich granule lumen	5/384	124/19520	0.0982187	0.450544	0.390788	CDK13/KCMF1/VCL/MAPK14/IMPDH2	5
GO:0070461	GO:0070461	SAGA-type complex	2/384	28/19520	0.104439	0.474722	0.411759	TRRAP/SUPT7L	2

## Sheet: CC_up
Description	pvalue	Count	GeneRatio
vacuolar membrane	0.0159257	8	0.0208333
autophagosome	9.44495e-05	6	0.015625

## Sheet: CC_down
Description	pvalue	Count	GeneRatio
spindle	5.73e-17	31	0.0807292
spindle pole	1.54e-14	20	0.0520833
mitotic spindle	8.85e-12	17	0.0442708
microtubule	0.000728325	14	0.0364583
spindle microtubule	1.98e-07	9	0.0234375
ribonucleoprotein granule	0.0304386	7	0.0182292
transcription repressor complex	0.000286046	6	0.015625
