# Supplementary material for: Microarray analysis points to LMNB1 and JUN as potential target genes for predicting metastasis promotion by etoposide in colorectal cancer
Source: Sci Rep. 2024 Oct 10;14:23661. doi: 10.1038/s41598-024-72674-8 (PMC11467296; doi:10.1038/s41598-024-72674-8)
Supplement: Supplementary file 5 — Supplementary Information 5. [file 41598_2024_72674_MOESM5_ESM.xls]

## Sheet: MF_raw
	ID	Description	GeneRatio	BgRatio	pvalue	p.adjust	qvalue	geneID	Count
GO:0003712	GO:0003712	transcription coregulator activity	26/383	480/18337	1e-05	0.00583679	0.00559504	ARID1B/NCOA4/CNOT2/AKIRIN1/SIN3A/SMARCC1/BIRC2/SS18L1/MED31/UBE3A/MTA1/TBL1X/SND1/HNRNPU/TRRAP/SUPT7L/NUCKS1/DR1/TBL1XR1/WWOX/TCERG1/BTG1/NCOA3/BUD31/CBFB/WWC1	26
GO:0003713	GO:0003713	transcription coactivator activity	17/383	258/18337	3.22e-05	0.0065751	0.00630277	ARID1B/NCOA4/SIN3A/SMARCC1/BIRC2/SS18L1/UBE3A/MTA1/SUPT7L/NUCKS1/DR1/WWOX/TCERG1/NCOA3/BUD31/CBFB/WWC1	17
GO:0015631	GO:0015631	tubulin binding	21/383	368/18337	3.39e-05	0.0065751	0.00630277	PSRC1/CENPE/MAP4/CDK5RAP2/INO80/GABARAPL2/KIF4A/PLK1/DLGAP5/CRIPT/CENPF/REEP2/KIF11/VAPB/ARL8A/TTLL2/MAPRE1/CLIP3/HAUS7/KIF3C/BLOC1S2	21
GO:0008017	GO:0008017	microtubule binding	17/383	269/18337	5.44e-05	0.00791504	0.00758721	PSRC1/CENPE/MAP4/CDK5RAP2/GABARAPL2/KIF4A/PLK1/DLGAP5/CRIPT/CENPF/REEP2/KIF11/VAPB/MAPRE1/CLIP3/HAUS7/KIF3C	17
GO:0008022	GO:0008022	protein C-terminus binding	12/383	185/18337	0.00053035	0.0554465	0.05315	CDC20/TBL1X/PRRC2C/ATXN1/ECM1/CENPF/FOXN3/GPSM2/OPTN/ATXN2/MAPRE1/PPP1R9A	12
GO:0042393	GO:0042393	histone binding	14/383	241/18337	0.000571613	0.0554465	0.05315	BAZ1B/PHIP/NCAPD2/SMARCC1/WDR5/INO80/SPTY2D1/TBL1X/ANP32B/MLLT10/TBL1XR1/SSRP1/RCC1/ANP32A	14
GO:0005049	GO:0005049	nuclear export signal receptor activity	3/383	11/18337	0.0013168	0.109483	0.104948	RANBP17/XPO6/XPO7	3
GO:0009982	GO:0009982	pseudouridine synthase activity	3/383	13/18337	0.00221265	0.145353	0.139332	PUS7/DKC1/PUS1	3
GO:0016866	GO:0016866	intramolecular transferase activity	4/383	27/18337	0.00224772	0.145353	0.139332	PUS7/DKC1/PUS1/PMM2	4
GO:0000049	GO:0000049	tRNA binding	6/383	67/18337	0.00272566	0.158633	0.152063	EIF2A/CTU2/METTL1/NAT10/PUS1/ALKBH1	6
GO:0003697	GO:0003697	single-stranded DNA binding	8/383	116/18337	0.00301725	0.15964	0.153028	PCBP2/NUP35/HNRNPU/TDP1/NUCKS1/MCM9/TERF2IP/LONP1	8
GO:0070063	GO:0070063	RNA polymerase binding	6/383	73/18337	0.00418941	0.203186	0.194771	SPTY2D1/HNRNPU/CCNT1/ANP32B/TCERG1/NCOA3	6
GO:0048038	GO:0048038	quinone binding	3/383	18/18337	0.00584307	0.244561	0.234432	TP53I3/VKORC1L1/COQ10B	3
GO:0001103	GO:0001103	RNA polymerase II repressing transcription factor binding	4/383	35/18337	0.00588291	0.244561	0.234432	SIN3A/MTA1/TCERG1/BBS5	4
GO:0003727	GO:0003727	single-stranded RNA binding	6/383	88/18337	0.0102914	0.399308	0.382769	LSM14A/PUS1/HNRNPU/ATXN1/PTBP1/LONP1	6
GO:0044389	GO:0044389	ubiquitin-like protein ligase binding	13/383	312/18337	0.0144921	0.409871	0.392895	FAF1/CCNB1/USP13/PCBP2/HSPBP1/GABARAPL2/DET1/AURKA/BLZF1/ISG15/HERC2/VCL/JUN	13
GO:0003777	GO:0003777	microtubule motor activity	5/383	69/18337	0.014612	0.409871	0.392895	CENPE/KIF4A/KIF11/DYNLRB1/KIF3C	5
GO:0031491	GO:0031491	nucleosome binding	5/383	70/18337	0.0154745	0.409871	0.392895	ARID1B/SMARCC1/MLLT10/SSRP1/RCC1	5
GO:0008080	GO:0008080	N-acetyltransferase activity	5/383	72/18337	0.0173001	0.409871	0.392895	NAT16/NAT10/NAA25/SUPT7L/NCOA3	5
GO:0106306	GO:0106306	protein serine phosphatase activity	5/383	72/18337	0.0173001	0.409871	0.392895	CTDSP1/DUSP14/PPM1N/DUSP12/PPP3CB	5
GO:0106307	GO:0106307	protein threonine phosphatase activity	5/383	72/18337	0.0173001	0.409871	0.392895	CTDSP1/DUSP14/PPM1N/DUSP12/PPP3CB	5
GO:0016783	GO:0016783	sulfurtransferase activity	2/383	10/18337	0.0175254	0.409871	0.392895	CTU2/MOCS2	2
GO:0051880	GO:0051880	G-quadruplex DNA binding	2/383	10/18337	0.0175254	0.409871	0.392895	LONP1/PIF1	2
GO:0051020	GO:0051020	GTPase binding	10/383	222/18337	0.0186127	0.409871	0.392895	IPO8/IFT20/DENND1A/ECT2/OPTN/RAPGEF6/RCC1/ENO1/PPP1R9A/EXOC8	10
GO:0030695	GO:0030695	GTPase regulator activity	17/383	467/18337	0.0194552	0.409871	0.392895	ARHGAP35/SIPA1L1/ALS2CL/TAGAP/GIT2/DOCK1/TBC1D5/HERC2/DENND1A/ECT2/GPSM2/FNIP1/EPS8L1/JUN/RAPGEF6/RCC1/DEPDC1	17
GO:0008187	GO:0008187	poly-pyrimidine tract binding	3/383	28/18337	0.0201211	0.409871	0.392895	HNRNPU/ATXN1/PTBP1	3
GO:0017056	GO:0017056	structural constituent of nuclear pore	3/383	28/18337	0.0201211	0.409871	0.392895	NUP88/NUP153/NUP35	3
GO:0016538	GO:0016538	cyclin-dependent protein serine/threonine kinase regulator activity	4/383	50/18337	0.0202857	0.409871	0.392895	CCNB1/CCNT1/CCNF/CCNG1	4
GO:0031625	GO:0031625	ubiquitin protein ligase binding	12/383	293/18337	0.0207326	0.409871	0.392895	FAF1/USP13/PCBP2/HSPBP1/GABARAPL2/DET1/AURKA/BLZF1/ISG15/HERC2/VCL/JUN	12
GO:0042608	GO:0042608	T cell receptor binding	2/383	11/18337	0.0211274	0.409871	0.392895	MR1/EPS8L1	2
GO:0045296	GO:0045296	cadherin binding	13/383	332/18337	0.0228705	0.417511	0.400219	EIF2A/SND1/VCL/DIAPH3/VAPB/CHMP5/EPS8L1/ENO1/TNKS1BP1/MAPRE1/PKP4/SFN/AHNAK	13
GO:0005085	GO:0005085	guanyl-nucleotide exchange factor activity	9/383	197/18337	0.0229559	0.417511	0.400219	TAGAP/DOCK1/HERC2/DENND1A/ECT2/FNIP1/EPS8L1/RAPGEF6/RCC1	9
GO:0140142	GO:0140142	nucleocytoplasmic carrier activity	3/383	31/18337	0.026375	0.463409	0.444215	RANBP17/XPO6/XPO7	3
GO:0061629	GO:0061629	RNA polymerase II-specific DNA-binding transcription factor binding	11/383	271/18337	0.0276518	0.463409	0.444215	FAF1/SIN3A/JUND/MTA1/RBL1/TCERG1/JUN/MAPK14/NCOA3/BUD31/BBS5	11
GO:0004527	GO:0004527	exonuclease activity	5/383	82/18337	0.0285547	0.463409	0.444215	CNOT2/ERI3/TDP1/ISG20/REXO1	5
GO:0030515	GO:0030515	snoRNA binding	3/383	32/18337	0.0286645	0.463409	0.444215	HEATR1/DKC1/ISG20	3
GO:0042826	GO:0042826	histone deacetylase binding	6/383	113/18337	0.0312747	0.491942	0.471567	CDC20/SFPQ/NR2C1/TFAP4/MTA1/SP2	6

## Sheet: MF_up
Description	pvalue	Count	GeneRatio
GTP binding	0.00902821	8	0.0208877
GTPase activity	0.0394861	6	0.0156658

## Sheet: MF_down
Description	pvalue	Count	GeneRatio
transcription coregulator activity	0.000216965	17	0.0443864
transcription coactivator activity	0.000637706	11	0.0287206
DNA-binding transcription activator activity	0.236053	8	0.0208877
tubulin binding	0.00121835	13	0.0339426
microtubule binding	0.000898302	11	0.0287206
